# Supplementary material for: N-[2-(2-Methoxyphenyl)benzylidene]-tert-butyl­amine N-oxide
Source: Acta Crystallogr Sect E Struct Rep Online. 2008 May 17;64(Pt 6):o1099. doi: 10.1107/S1600536808014529 (PMC2961506; doi:10.1107/S1600536808014529)
Supplement: Supplementary file 1 [file e-64-o1099-sup1.cif]

##############################################################################
###                                                                        ###
###        Electronic paper (Acta Crystallographica Section E)             ###
###                                                                        ###
##############################################################################
#                                                                            #
# This CIF contains the data in a paper accepted for publication in Acta     #
# Crystallographica Section E. It conforms to the requirements of Notes      #
# for Authors for Section E, and has been peer reviewed under the auspices   #
# of the IUCr Commission on Journals.                                        #
#                                                                            #
# Full details of the Crystallographic Information File format               #
# are given in the paper "The Crystallographic Information File (CIF):       #
# a New Standard Archive File for Crystallography" by S. R. Hall, F. H.      #
# Allen and I. D. Brown [Acta Cryst. (1991), A47, 655-685].                  #
#                                                                            #
# The current version of the core CIF dictionary is obtainable from          #
# ftp://ftp.iucr.org/pub/cif_core.dic. The current version number is 2.4.    #
#                                                                            #
# Software is freely available for graphical display of the structure(s) in  #
# this CIF.  For information consult the CIF home page http://www.iucr.org/  #
# cif/home.html                                                              #
#                                                                            #
# This file may be used for bona fide research purposes within the           #
# scientific community so long as proper attribution is given to the journal # 
# article from which it was obtained.                                        #
#                                                                            #
##############################################################################
                                             
data_global
_audit_creation_method     'by CrystalStructure 3.7.0'
_journal_date_recd_electronic     2008-05-07
_journal_date_accepted     2008-05-14
_journal_name_full     'Acta Crystallographica, Section E'
_journal_year     2008
_journal_volume     64
_journal_issue      6
_journal_page_first     o1099
_journal_page_last     o1099
_journal_paper_category     QO
_journal_coeditor_code     HK2462
_publ_contact_author_name     'Jin-Long Wu'
_publ_contact_author_address
;
Laboratory of Asymmetric Catalysis and Synthesis
Department of Chemistry
Zhejiang University
Hangzhou, Zhejiang 310027
People's Republic of China
;
_publ_contact_author_email     'wyz@zju.edu.cn'
_publ_section_title
;
<i>N</i>-[2-(2-Methoxyphenyl)benzylidene]-<i>tert</i>-butylamine <i>N</i>-oxide
;
loop_
    _publ_author_name
    _publ_author_address
    'Jin-Long Wu'
;
Laboratory of Asymmetric Catalysis and Synthesis,
Department of Chemistry,
Zhejiang University,
Hangzhou, Zhejiang 310027
People's Republic of China
;
    'Yu Liao'
;
Department of Chemistry,
Zhejiang University,
Hangzhou, Zhejiang 310027
People's Republic of China
;
    'Shan-Lin Liu'
;
Department of Chemistry,
Zhejiang University,
Hangzhou, Zhejiang 310027
People's Republic of China
;
data_I
_chemical_name_systematic
;
<i>N</i>-[2-(2-Methoxyphenyl)benzylidene]-<i>tert</i>-butylamine <i>N</i>-oxide
;
_chemical_formula_moiety     'C18 H21 N O2'
_chemical_formula_sum     'C18 H21 N O2'
_chemical_formula_iupac     'C18 H21 N O2'
_chemical_formula_weight     283.37
_chemical_melting_point     ?
_symmetry_cell_setting     monoclinic
_symmetry_space_group_name_H-M     'P 21'
_symmetry_space_group_name_Hall     'P 2yb'
loop_
    _symmetry_equiv_pos_site_id
    _symmetry_equiv_pos_as_xyz
    1 '+X,+Y,+Z'
    2 '-X,1/2+Y,-Z'
_cell_length_a     10.2526(15)
_cell_length_b     8.5576(13)
_cell_length_c     10.3333(16)
_cell_angle_alpha     90.0000
_cell_angle_beta     115.742(3)
_cell_angle_gamma     90.0000
_cell_volume     816.6(2)
_cell_formula_units_Z     2
_cell_measurement_reflns_used     4871
_cell_measurement_theta_min     3.2
_cell_measurement_theta_max     27.4
_cell_measurement_temperature     296.0(10)
_exptl_crystal_description     platelet
_exptl_crystal_colour     colorless
_exptl_crystal_size_max     0.30
_exptl_crystal_size_mid     0.28
_exptl_crystal_size_min     0.09
_exptl_crystal_density_diffrn     1.152
_exptl_crystal_density_meas     ?
_exptl_crystal_density_method     'not measured'
_exptl_crystal_F_000     304.00
_exptl_absorpt_coefficient_mu     0.075
_exptl_absorpt_correction_type     multi-scan
_exptl_absorpt_process_details     '(ABSCOR; Higashi, 1995)'
_exptl_absorpt_correction_T_min     0.968
_exptl_absorpt_correction_T_max     0.993
_diffrn_radiation_type     'Mo K\a'
_diffrn_radiation_wavelength     0.71075
_diffrn_measurement_device_type     'Rigaku R-AXIS RAPID-S'
_diffrn_measurement_method     \w
_diffrn_detector_area_resol_mean     10.00
_diffrn_reflns_number     7869
_diffrn_reflns_av_R_equivalents     0.035
_diffrn_reflns_theta_max     27.43
_diffrn_reflns_theta_full     27.43
_diffrn_measured_fraction_theta_max     0.997
_diffrn_measured_fraction_theta_full     0.997
_diffrn_reflns_limit_h_min     -13
_diffrn_reflns_limit_h_max     13
_diffrn_reflns_limit_k_min     -11
_diffrn_reflns_limit_k_max     10
_diffrn_reflns_limit_l_min     -13
_diffrn_reflns_limit_l_max     13
_refine_special_details
;
Refinement using all reflections. The weighted <i>R</i>-factor (<i>wR</i>)
and goodness of fit (<i>S</i>) are based on <i>F</i>^2^. <i>R</i>-factor
(gt) are based on <i>F</i>. The threshold expression of <i>F</i>^2^ > 2.0
\s(<i>F</i>^2^) is used only for calculating <i>R</i>-factor (gt).
;
_reflns_number_total     1981
_reflns_number_gt     967
_reflns_threshold_expression     F^2^>2\s(F^2^)
_refine_ls_structure_factor_coef     Fsqd
_refine_ls_R_factor_gt     0.0340
_refine_ls_wR_factor_ref     0.0580
_refine_ls_goodness_of_fit_ref     1.004
_refine_ls_number_reflns     1981
_refine_ls_number_parameters     191
_refine_ls_hydrogen_treatment     constr
_refine_ls_weighting_scheme     calc
_refine_ls_weighting_details     'w = 1/[1.0600\s(Fo^2^)]/(4Fo^2^)'
_refine_ls_shift/su_max     0.0000
_refine_diff_density_max     0.23
_refine_diff_density_min     -0.21
_refine_ls_extinction_method     'Larson (1970)'
_refine_ls_extinction_coef     287(12)
_refine_ls_abs_structure_details     ?
_refine_ls_abs_structure_Flack     ?
loop_
    _atom_type_symbol
    _atom_type_description
    _atom_type_scat_dispersion_real
    _atom_type_scat_dispersion_imag
    _atom_type_scat_source
    'C' 'C' 0.003 0.002
;
International Tables for Crystallography
(1992, Vol. C, Tables 4.2.6.8 and 6.1.1.4)
;
    'H' 'H' 0.000 0.000
;
International Tables for Crystallography
(1992, Vol. C, Table 6.1.1.4)
;
    'O' 'O' 0.011 0.006
;
International Tables for Crystallography
(1992, Vol. C, Tables 4.2.6.8 and 6.1.1.4)
;
    'N' 'N' 0.006 0.003
;
International Tables for Crystallography
(1992, Vol. C, Tables 4.2.6.8 and 6.1.1.4)
;
_computing_data_collection     'PROCESS-AUTO (Rigaku, 1998)'
_computing_cell_refinement     'PROCESS-AUTO (Rigaku, 1998)'
_computing_data_reduction
                         'CrystalStructure (Rigaku/MSC, 2004) and Larson (1970)'
_computing_structure_solution     'SIR97 (Altomare <i>et al.</i>,  1999)'
_computing_structure_refinement     'CRYSTALS (Betteridge <i>et al.</i>,  2003)'
_computing_molecular_graphics     'ORTEP-3 for Windows (Farrugia, 1997)'
_computing_publication_material     'CrystalStructure (Rigaku/MSC, 2004)'
loop_
    _atom_site_type_symbol
    _atom_site_label
    _atom_site_fract_x
    _atom_site_fract_y
    _atom_site_fract_z
    _atom_site_U_iso_or_equiv
    _atom_site_adp_type
    _atom_site_calc_flag
    _atom_site_refinement_flags
    _atom_site_occupancy
    _atom_site_disorder_assembly
    _atom_site_disorder_group
    O O1 0.9021(2) 0.3664(2) 0.8067(2) 0.1211(8) Uani d . 1.00 . .
    O O2 0.89199(16) 0.2119(2) 0.40803(18) 0.0749(6) Uani d . 1.00 . .
    N N1 0.8516(2) 0.2377(2) 0.7378(2) 0.0699(7) Uani d . 1.00 . .
    C C1 0.7579(2) 0.2359(3) 0.6043(2) 0.0539(7) Uani d . 1.00 . .
    C C2 0.6914(2) 0.3714(3) 0.5161(2) 0.0519(7) Uani d . 1.00 . .
    C C3 0.6741(2) 0.5115(3) 0.5752(2) 0.0657(9) Uani d . 1.00 . .
    C C4 0.6018(2) 0.6370(3) 0.4891(3) 0.0749(9) Uani d . 1.00 . .
    C C5 0.5479(2) 0.6233(3) 0.3431(3) 0.0794(10) Uani d . 1.00 . .
    C C6 0.5634(2) 0.4858(3) 0.2821(2) 0.0706(9) Uani d . 1.00 . .
    C C7 0.6339(2) 0.3570(3) 0.3658(2) 0.0552(8) Uani d . 1.00 . .
    C C8 0.6389(2) 0.2103(3) 0.2930(2) 0.0569(8) Uani d . 1.00 . .
    C C9 0.5111(2) 0.1408(3) 0.1954(2) 0.0729(9) Uani d . 1.00 . .
    C C10 0.5107(3) 0.0054(4) 0.1245(2) 0.0890(11) Uani d . 1.00 . .
    C C11 0.6400(3) -0.0637(3) 0.1491(2) 0.0910(11) Uani d . 1.00 . .
    C C12 0.7694(3) 0.0020(3) 0.2437(2) 0.0775(10) Uani d . 1.00 . .
    C C13 0.7690(2) 0.1373(3) 0.3151(2) 0.0644(9) Uani d . 1.00 . .
    C C14 1.0274(2) 0.1362(3) 0.4454(3) 0.0978(11) Uani d . 1.00 . .
    C C15 0.9129(2) 0.0920(3) 0.8265(2) 0.0704(9) Uani d . 1.00 . .
    C C16 0.8509(3) -0.0534(3) 0.7407(3) 0.1022(12) Uani d . 1.00 . .
    C C17 1.0746(2) 0.0986(4) 0.8838(3) 0.1160(12) Uani d . 1.00 . .
    C C18 0.8694(2) 0.1013(4) 0.9492(2) 0.1048(11) Uani d . 1.00 . .
    H H1 0.7307 0.1385 0.5610 0.065 Uiso c R 1.00 . .
    H H3 0.7118 0.5211 0.6745 0.079 Uiso c R 1.00 . .
    H H4 0.5900 0.7294 0.5302 0.090 Uiso c R 1.00 . .
    H H5 0.5004 0.7074 0.2847 0.095 Uiso c R 1.00 . .
    H H6 0.5260 0.4787 0.1826 0.085 Uiso c R 1.00 . .
    H H9 0.4232 0.1878 0.1778 0.087 Uiso c R 1.00 . .
    H H10 0.4238 -0.0390 0.0605 0.107 Uiso c R 1.00 . .
    H H11 0.6405 -0.1558 0.1016 0.109 Uiso c R 1.00 . .
    H H12 0.8566 -0.0452 0.2591 0.093 Uiso c R 1.00 . .
    H H141 1.0270 0.0361 0.4873 0.117 Uiso c R 1.00 . .
    H H142 1.0425 0.1222 0.3608 0.117 Uiso c R 1.00 . .
    H H143 1.1040 0.1992 0.5135 0.117 Uiso c R 1.00 . .
    H H161 0.8724 -0.0552 0.6590 0.123 Uiso c R 1.00 . .
    H H162 0.7479 -0.0546 0.7085 0.123 Uiso c R 1.00 . .
    H H163 0.8929 -0.1435 0.7995 0.123 Uiso c R 1.00 . .
    H H171 1.1086 0.1991 0.9263 0.139 Uiso c R 1.00 . .
    H H172 1.1173 0.0187 0.9550 0.139 Uiso c R 1.00 . .
    H H173 1.1015 0.0822 0.8066 0.139 Uiso c R 1.00 . .
    H H181 0.8892 0.0033 0.9993 0.126 Uiso c R 1.00 . .
    H H182 0.7678 0.1240 0.9117 0.126 Uiso c R 1.00 . .
    H H183 0.9237 0.1827 1.0144 0.126 Uiso c R 1.00 . .
loop_
    _atom_site_aniso_label
    _atom_site_aniso_U_11
    _atom_site_aniso_U_22
    _atom_site_aniso_U_33
    _atom_site_aniso_U_12
    _atom_site_aniso_U_13
    _atom_site_aniso_U_23
    O1 0.1395(18) 0.0722(15) 0.0812(15) -0.0167(15) -0.0179(12) -0.0059(13)
    O2 0.0562(9) 0.0805(13) 0.0934(13) 0.0110(10) 0.0374(8) -0.0032(12)
    N1 0.0728(13) 0.0637(16) 0.0555(14) -0.0094(14) 0.0113(11) -0.0029(14)
    C1 0.0509(11) 0.0599(18) 0.0493(15) -0.0037(15) 0.0203(11) -0.0017(15)
    C2 0.0405(12) 0.0608(18) 0.0561(16) -0.0024(12) 0.0227(11) -0.0011(15)
    C3 0.0477(14) 0.078(2) 0.0703(19) -0.0052(14) 0.0250(13) -0.0124(18)
    C4 0.0504(14) 0.068(2) 0.103(2) 0.0064(15) 0.0308(14) -0.0027(19)
    C5 0.0627(16) 0.076(2) 0.097(2) 0.0188(17) 0.0328(16) 0.021(2)
    C6 0.0618(16) 0.082(2) 0.069(2) 0.0091(15) 0.0299(14) 0.0130(19)
    C7 0.0431(13) 0.0695(19) 0.0572(17) 0.0068(14) 0.0257(11) 0.0083(17)
    C8 0.0621(14) 0.0682(19) 0.0450(14) 0.0043(16) 0.0274(12) 0.0012(15)
    C9 0.0699(17) 0.094(2) 0.0497(16) 0.0017(16) 0.0212(13) -0.0003(17)
    C10 0.102(2) 0.103(2) 0.0586(19) -0.015(2) 0.0314(17) -0.012(2)
    C11 0.126(2) 0.086(2) 0.067(2) -0.004(2) 0.0474(19) -0.0130(18)
    C12 0.097(2) 0.078(2) 0.069(2) 0.0104(17) 0.0472(17) 0.0009(18)
    C13 0.0699(16) 0.075(2) 0.0579(17) 0.0022(16) 0.0366(13) 0.0008(16)
    C14 0.0666(15) 0.105(2) 0.130(2) 0.0198(18) 0.0496(15) 0.008(2)
    C15 0.0706(17) 0.069(2) 0.0573(18)  0.0000(17) 0.0146(13) 0.0103(17)
    C16 0.129(2) 0.066(2) 0.087(2) 0.008(2) 0.0230(19) 0.0098(19)
    C17 0.0771(17) 0.121(2) 0.124(2) 0.003(2) 0.0196(16) 0.033(2)
    C18 0.113(2) 0.120(2) 0.0668(19) 0.010(2) 0.0254(17) 0.025(2)
_geom_special_details
;
ENTER SPECIAL DETAILS OF THE MOLECULAR GEOMETRY
;
loop_
    _geom_bond_atom_site_label_1
    _geom_bond_atom_site_label_2
    _geom_bond_site_symmetry_1
    _geom_bond_site_symmetry_2
    _geom_bond_distance
    _geom_bond_publ_flag
    O1 N1 . . 1.291(3) ?
    O2 C13 . . 1.366(2) ?
    O2 C14 . . 1.425(3) ?
    N1 C1 . . 1.293(2) ?
    N1 C15 . . 1.514(3) ?
    C1 C2 . . 1.450(3) ?
    C2 C3 . . 1.391(4) ?
    C2 C7 . . 1.407(3) ?
    C3 C4 . . 1.386(3) ?
    C4 C5 . . 1.368(4) ?
    C5 C6 . . 1.376(4) ?
    C6 C7 . . 1.394(3) ?
    C7 C8 . . 1.476(3) ?
    C8 C9 . . 1.393(3) ?
    C8 C13 . . 1.399(3) ?
    C9 C10 . . 1.370(4) ?
    C10 C11 . . 1.371(5) ?
    C11 C12 . . 1.381(3) ?
    C12 C13 . . 1.373(4) ?
    C15 C16 . . 1.499(3) ?
    C15 C17 . . 1.500(3) ?
    C15 C18 . . 1.518(4) ?
    C1 H1 . . 0.930 ?
    C3 H3 . . 0.930 ?
    C4 H4 . . 0.930 ?
    C5 H5 . . 0.930 ?
    C6 H6 . . 0.930 ?
    C9 H9 . . 0.930 ?
    C10 H10 . . 0.930 ?
    C11 H11 . . 0.930 ?
    C12 H12 . . 0.930 ?
    C14 H141 . . 0.960 ?
    C14 H142 . . 0.960 ?
    C14 H143 . . 0.960 ?
    C16 H161 . . 0.960 ?
    C16 H162 . . 0.960 ?
    C16 H163 . . 0.960 ?
    C17 H171 . . 0.960 ?
    C17 H172 . . 0.960 ?
    C17 H173 . . 0.960 ?
    C18 H181 . . 0.960 ?
    C18 H182 . . 0.960 ?
    C18 H183 . . 0.960 ?
loop_
    _geom_angle_atom_site_label_1
    _geom_angle_atom_site_label_2
    _geom_angle_atom_site_label_3
    _geom_angle_site_symmetry_1
    _geom_angle_site_symmetry_2
    _geom_angle_site_symmetry_3
    _geom_angle
    _geom_angle_publ_flag
    C13 O2 C14 . . . 118.1(2) ?
    O1 N1 C1 . . . 122.2(2) ?
    O1 N1 C15 . . . 114.02(18) ?
    C1 N1 C15 . . . 123.8(2) ?
    N1 C1 C2 . . . 126.1(2) ?
    C1 C2 C3 . . . 121.9(2) ?
    C1 C2 C7 . . . 118.8(2) ?
    C3 C2 C7 . . . 119.2(2) ?
    C2 C3 C4 . . . 121.4(2) ?
    C3 C4 C5 . . . 119.2(2) ?
    C4 C5 C6 . . . 120.5(2) ?
    C5 C6 C7 . . . 121.6(2) ?
    C2 C7 C6 . . . 118.1(2) ?
    C2 C7 C8 . . . 123.1(2) ?
    C6 C7 C8 . . . 118.7(2) ?
    C7 C8 C9 . . . 120.2(2) ?
    C7 C8 C13 . . . 122.56(19) ?
    C9 C8 C13 . . . 117.3(2) ?
    C8 C9 C10 . . . 122.1(2) ?
    C9 C10 C11 . . . 119.2(2) ?
    C10 C11 C12 . . . 120.7(3) ?
    C11 C12 C13 . . . 119.9(3) ?
    O2 C13 C8 . . . 115.4(2) ?
    O2 C13 C12 . . . 123.7(2) ?
    C8 C13 C12 . . . 120.9(2) ?
    N1 C15 C16 . . . 111.56(19) ?
    N1 C15 C17 . . . 107.7(2) ?
    N1 C15 C18 . . . 105.5(2) ?
    C16 C15 C17 . . . 112.1(2) ?
    C16 C15 C18 . . . 109.6(2) ?
    C17 C15 C18 . . . 110.1(2) ?
    N1 C1 H1 . . . 116.9 ?
    C2 C1 H1 . . . 116.9 ?
    C2 C3 H3 . . . 119.3 ?
    C4 C3 H3 . . . 119.3 ?
    C3 C4 H4 . . . 120.4 ?
    C5 C4 H4 . . . 120.4 ?
    C4 C5 H5 . . . 119.8 ?
    C6 C5 H5 . . . 119.8 ?
    C5 C6 H6 . . . 119.2 ?
    C7 C6 H6 . . . 119.2 ?
    C8 C9 H9 . . . 118.9 ?
    C10 C9 H9 . . . 118.9 ?
    C9 C10 H10 . . . 120.4 ?
    C11 C10 H10 . . . 120.4 ?
    C10 C11 H11 . . . 119.7 ?
    C12 C11 H11 . . . 119.7 ?
    C11 C12 H12 . . . 120.1 ?
    C13 C12 H12 . . . 120.1 ?
    O2 C14 H141 . . . 109.5 ?
    O2 C14 H142 . . . 109.5 ?
    O2 C14 H143 . . . 109.5 ?
    H141 C14 H142 . . . 109.5 ?
    H141 C14 H143 . . . 109.5 ?
    H142 C14 H143 . . . 109.5 ?
    C15 C16 H161 . . . 109.5 ?
    C15 C16 H162 . . . 109.5 ?
    C15 C16 H163 . . . 109.5 ?
    H161 C16 H162 . . . 109.5 ?
    H161 C16 H163 . . . 109.5 ?
    H162 C16 H163 . . . 109.5 ?
    C15 C17 H171 . . . 109.5 ?
    C15 C17 H172 . . . 109.5 ?
    C15 C17 H173 . . . 109.5 ?
    H171 C17 H172 . . . 109.5 ?
    H171 C17 H173 . . . 109.5 ?
    H172 C17 H173 . . . 109.5 ?
    C15 C18 H181 . . . 109.5 ?
    C15 C18 H182 . . . 109.5 ?
    C15 C18 H183 . . . 109.5 ?
    H181 C18 H182 . . . 109.5 ?
    H181 C18 H183 . . . 109.5 ?
    H182 C18 H183 . . . 109.5 ?
loop_
    _geom_torsion_atom_site_label_1
    _geom_torsion_atom_site_label_2
    _geom_torsion_atom_site_label_3
    _geom_torsion_atom_site_label_4
    _geom_torsion_site_symmetry_1
    _geom_torsion_site_symmetry_2
    _geom_torsion_site_symmetry_3
    _geom_torsion_site_symmetry_4
    _geom_torsion
    _geom_torsion_publ_flag
    C14 O2 C13 C8 . . . . 174.2(2) ?
    C14 O2 C13 C12 . . . . -7.4(4) ?
    O1 N1 C1 C2 . . . . -3.3(4) ?
    O1 N1 C15 C16 . . . . -179.7(2) ?
    O1 N1 C15 C17 . . . . -56.2(3) ?
    O1 N1 C15 C18 . . . . 61.4(2) ?
    C1 N1 C15 C16 . . . . -0.3(4) ?
    C1 N1 C15 C17 . . . . 123.2(2) ?
    C1 N1 C15 C18 . . . . -119.2(2) ?
    C15 N1 C1 C2 . . . . 177.4(2) ?
    N1 C1 C2 C3 . . . . -26.8(4) ?
    N1 C1 C2 C7 . . . . 157.7(2) ?
    C1 C2 C3 C4 . . . . -175.7(2) ?
    C1 C2 C7 C6 . . . . 176.6(2) ?
    C1 C2 C7 C8 . . . . -0.5(3) ?
    C3 C2 C7 C6 . . . . 1.0(3) ?
    C3 C2 C7 C8 . . . . -176.1(2) ?
    C7 C2 C3 C4 . . . . -0.2(3) ?
    C2 C3 C4 C5 . . . . -0.8(4) ?
    C3 C4 C5 C6 . . . . 0.9(4) ?
    C4 C5 C6 C7 . . . . -0.1(3) ?
    C5 C6 C7 C2 . . . . -0.9(4) ?
    C5 C6 C7 C8 . . . . 176.3(2) ?
    C2 C7 C8 C9 . . . . 121.0(2) ?
    C2 C7 C8 C13 . . . . -60.5(4) ?
    C6 C7 C8 C9 . . . . -56.0(3) ?
    C6 C7 C8 C13 . . . . 122.5(2) ?
    C7 C8 C9 C10 . . . . 179.5(2) ?
    C7 C8 C13 O2 . . . . -0.6(4) ?
    C7 C8 C13 C12 . . . . -179.0(2) ?
    C9 C8 C13 O2 . . . . 178.0(2) ?
    C9 C8 C13 C12 . . . . -0.5(4) ?
    C13 C8 C9 C10 . . . . 0.9(4) ?
    C8 C9 C10 C11 . . . . -0.5(5) ?
    C9 C10 C11 C12 . . . . -0.2(4) ?
    C10 C11 C12 C13 . . . . 0.6(5) ?
    C11 C12 C13 O2 . . . . -178.5(2) ?
    C11 C12 C13 C8 . . . . -0.2(4) ?
loop_
    _geom_hbond_atom_site_label_D
    _geom_hbond_atom_site_label_H
    _geom_hbond_atom_site_label_A
    _geom_hbond_site_symmetry_A
    _geom_hbond_distance_DH
    _geom_hbond_distance_HA
    _geom_hbond_distance_DA
    _geom_hbond_angle_DHA
    _geom_hbond_publ_flag
    C3 H3 O1 . 0.93 2.26 2.806(3) 117.00 yes
    C17 H171 O1 . 0.96 2.41 2.791(3) 104.00 yes
    C18 H181 O1 2_747 0.96 2.50 3.280(3) 139.00 yes
