# Supplementary material for: N-[2-(2-Methoxyphenyl)benzylidene]-tert-butyl­amine N-oxide
Source: Acta Crystallogr Sect E Struct Rep Online. 2008 May 17;64(Pt 6):o1099. doi: 10.1107/S1600536808014529 (PMC2961506; doi:10.1107/S1600536808014529)
Supplement: Supplementary file 2 [file e-64-o1099-Isup2.hkl]

data_I
loop_
_refln_index_h
_refln_index_k
_refln_index_l
_refln_F_squared_meas
_refln_F_squared_sigma
_refln_F_squared_calc
_refln_observed_status
   2    0    0     30185.59         2.02     29876.38 o
   3    0    0     31730.30         2.53     34653.02 o
   4    0    0     84634.45         5.24     82498.36 o
   5    0    0     45075.54         3.76     43367.01 o
   6    0    0      3355.88         4.49      3221.87 o
   7    0    0      3862.62         4.80      3890.84 o
   8    0    0      4131.92        10.69      3830.16 o
   9    0    0      1943.05         4.67      2243.18 o
  10    0    0        63.52       192.65        32.92 o
  11    0    0       896.40        55.20       128.87 o
   1    1    0    317036.56        19.27    313925.67 o
   2    1    0    249460.29        15.92    258234.51 o
   3    1    0     75065.04         4.93     73501.90 o
   4    1    0     23412.06         2.22     23244.83 o
   5    1    0     17043.30         2.34     16459.13 o
   6    1    0      4391.71         2.37      4589.73 o
   7    1    0     14218.18         2.02     14781.56 o
   8    1    0      5352.39         8.01      5820.52 o
   9    1    0      3083.58        10.05      2553.89 o
  10    1    0       152.77       107.12       218.16 o
  11    1    0       227.10       100.20         6.57 o
   0    2    0    264885.21        17.06    285596.56 o
   1    2    0     54195.84         3.50     57886.15 o
   2    2    0     98464.16         5.95     97881.06 o
   3    2    0     33401.22         3.20     33839.81 o
   4    2    0     29005.50         3.50     28376.55 o
   5    2    0       369.41        24.90       488.16 o
   6    2    0     10120.36         4.00      9897.30 o
   7    2    0       346.33        56.10       602.00 o
   8    2    0      6406.40         7.34      5801.91 o
   9    2    0       208.51        97.42       240.33 o
  10    2    0        30.25       634.54        50.13 o
  11    2    0        33.76       188.79       115.39 o
   1    3    0     42576.20         3.53     42658.16 o
   2    3    0       871.43        11.02       976.52 o
   3    3    0     16238.40         2.34     16584.65 o
   4    3    0      1948.34         7.51      1763.27 o
   5    3    0      2240.13         7.67      1332.12 o
   6    3    0      4178.33         6.60      3845.29 o
   7    3    0        90.06       150.80       244.13 o
   8    3    0      2027.70        12.96      1763.27 o
   9    3    0      1335.17        25.81      1323.23 o
  10    3    0       657.92        44.62       466.82 o
  11    3    0       359.86       110.88       344.26 o
   0    4    0     66141.55         5.11     66779.50 o
   1    4    0      7839.33         3.28      8336.90 o
   2    4    0     21576.67         2.99     21600.03 o
   3    4    0     13759.29         3.06     13362.92 o
   4    4    0      3858.89         2.72      3754.99 o
   5    4    0       656.38        28.52       872.63 o
   6    4    0       709.16        26.52       590.08 o
   7    4    0       765.63        27.14       714.64 o
   8    4    0      1288.81        21.25      1159.87 o
   9    4    0       659.98        50.41       590.08 o
  10    4    0       886.85        46.51       676.02 o
  11    4    0       170.04       216.97        57.28 o
   1    5    0     10310.37         3.46     10969.23 o
   2    5    0      1978.47         9.99      2266.37 o
   3    5    0      2471.08         7.90      2653.54 o
   4    5    0      4999.90         3.10      5081.91 o
   5    5    0      2824.92         2.82      3044.24 o
   6    5    0       121.22       126.11         1.21 o
   7    5    0       543.82        51.84       663.39 o
   8    5    0       853.81        40.45       822.88 o
   9    5    0       182.52       135.72       440.82 o
  10    5    0       338.19        92.74        70.94 o
   0    6    0      1141.76        15.29      1007.28 o
   1    6    0     14687.02         5.15     15685.42 o
   2    6    0      5492.29        10.96      5222.10 o
   3    6    0      4748.59         7.40      4344.99 o
   4    6    0      7390.84         4.62      7114.72 o
   5    6    0      4028.44         4.33      3875.63 o
   6    6    0       405.62        62.25       499.00 o
   7    6    0       622.50        38.19       430.63 o
   8    6    0       377.91        67.24       170.60 o
   9    6    0       131.79       193.77       118.03 o
  10    6    0       123.65       239.32        53.64 o
   1    7    0     19698.12         5.43     20258.09 o
   2    7    0      2962.62        13.25      3347.79 o
   3    7    0     13257.22         5.02     12639.23 o
   4    7    0      2338.69        12.67      2313.10 o
   5    7    0      2822.80         5.43      3071.24 o
   6    7    0       167.70        26.73       186.91 o
   7    7    0       212.28       137.36       100.19 o
   8    7    0       104.86       222.61         2.15 o
   9    7    0        74.13       315.42         2.92 o
   0    8    0     16708.15         6.66     17768.33 o
   1    8    0      1899.22        16.89      1773.53 o
   2    8    0        80.10       189.06        83.82 o
   3    8    0       210.83        74.65       112.78 o
   4    8    0      2289.62        15.84      2384.08 o
   5    8    0       592.92        19.45       543.59 o
   6    8    0       175.56       111.09       259.63 o
   7    8    0        92.93       304.15        28.85 o
   8    8    0        -2.07      8073.02       118.03 o
   1    9    0       538.24        50.69       572.42 o
   2    9    0       414.94        82.99       430.63 o
   3    9    0       529.46        41.73       638.47 o
   4    9    0        41.09       285.27         4.31 o
   5    9    0        38.07       175.30        27.55 o
   6    9    0       200.79       355.70       155.03 o
   7    9    0       353.82        64.96       425.57 o
   0   10    0       809.40        77.79       608.00 o
   1   10    0       -30.36       833.48        37.25 o
   2   10    0       384.94        77.79        79.40 o
   3   10    0        54.17       413.31        62.95 o
   4   10    0        68.56       209.96         9.31 o
   5   10    0       259.85        76.04       244.13 o
   1   11    0       326.52       121.44        13.41 o
 -12    0    1       -25.91      3133.76       105.14 o
 -11    0    1      -171.61       286.62        77.24 o
 -10    0    1       141.61        70.39       131.66 o
  -9    0    1      5713.85         5.43      5599.15 o
  -8    0    1      8973.77         4.41      8203.69 o
  -7    0    1      1031.69         9.49      1395.23 o
  -6    0    1      4603.62         3.46      5435.95 o
  -5    0    1     49813.78         3.88     48707.78 o
  -4    0    1     18834.82         2.66     19026.48 o
  -3    0    1    203807.10        12.74    206421.15 o
  -2    0    1    742096.10        63.20    659731.23 o
   1    0    1     64556.65         3.17     67729.19 o
   2    0    1    124721.99        11.83    129935.66 o
   3    0    1     59658.06         4.00     59840.73 o
   4    0    1     19549.63         2.56     19534.96 o
   5    0    1       457.53        16.08       400.76 o
   6    0    1      4009.42         2.72      4393.40 o
   7    0    1      1788.44         6.55      1692.24 o
   8    0    1      4546.80         3.69      4756.62 o
   9    0    1       130.19        43.69        73.01 o
  10    0    1       858.49        44.76       330.81 o
  11    0    1       974.06        51.41       466.82 o
 -12    1    1       262.44       120.12       143.10 o
 -11    1    1       280.90        85.56       415.56 o
 -10    1    1      1681.00        19.10      1279.19 o
  -9    1    1        18.66       666.16         4.31 o
  -8    1    1     14595.06         3.53     14398.21 o
  -7    1    1       267.32        23.62       296.24 o
  -6    1    1      9364.43         2.22      9679.91 o
  -5    1    1     17827.59         2.19     16773.83 o
  -4    1    1     65925.70         4.12     64651.71 o
  -3    1    1    144346.80         8.41    148132.17 o
  -2    1    1    240492.16        14.52    242238.13 o
  -1    1    1    247347.08        13.91    255265.61 o
   0    1    1      9718.02         4.12     10339.31 o
   1    1    1    147402.24         7.24    164635.50 o
   2    1    1     14139.59         1.54     15169.94 o
   3    1    1       810.54         5.24       808.93 o
   4    1    1     21088.85         1.90     20607.06 o
   5    1    1      1035.55         3.50       946.24 o
   6    1    1      4690.88         1.82      4807.27 o
   7    1    1     19390.56         4.71     17768.33 o
   8    1    1       841.00         9.30      1062.24 o
   9    1    1        94.09       112.57        23.84 o
  10    1    1        23.04       421.89       140.20 o
  11    1    1       173.71       447.32       802.01 o
 -12    2    1       248.69       194.60        81.60 o
 -11    2    1       633.53        57.76       584.16 o
 -10    2    1        98.41       191.55        55.44 o
  -9    2    1       408.85        48.44       308.98 o
  -8    2    1      1627.32        14.98      1358.99 o
  -7    2    1      2696.72         9.12      2591.04 o
  -6    2    1     17490.06         4.41     17412.17 o
  -5    2    1     84047.81        19.45     75299.84 o
  -4    2    1     16417.30         2.28     16396.55 o
  -3    2    1     12208.04         2.34     12776.84 o
  -2    2    1     97050.94         6.05     96662.79 o
  -1    2    1      9376.05         2.76      9019.05 o
   0    2    1    128400.39         8.35    130287.91 o
   1    2    1     48356.01         3.24     48600.08 o
   2    2    1     11412.65         1.51     11148.94 o
   3    2    1     23975.43         2.82     25104.46 o
   4    2    1     34655.55         3.10     33929.69 o
   5    2    1      7499.56         2.92      7638.84 o
   6    2    1      4964.61         4.12      4656.13 o
   7    2    1       400.80        30.80       578.27 o
   8    2    1      7106.49         7.13      6549.81 o
   9    2    1       187.69        39.44       167.42 o
  10    2    1       129.96        89.11       146.04 o
  11    2    1       565.96        83.91        83.82 o
 -11    3    1       367.49        68.72       549.29 o
 -10    3    1        70.22       273.90        61.03 o
  -9    3    1       151.78       122.32        97.76 o
  -8    3    1      2576.58        12.39      3180.43 o
  -7    3    1       949.26        23.04      1261.79 o
  -6    3    1      2115.08         9.86      1941.85 o
  -5    3    1     14080.20         4.12     13504.40 o
  -4    3    1     13818.00         1.88     13110.13 o
  -3    3    1      1563.41         5.57      1287.94 o
  -2    3    1       962.86        10.89       420.55 o
  -1    3    1     10652.30         3.65     11565.20 o
   0    3    1     10683.29         2.79     11749.72 o
   1    3    1     33786.12         3.20     33929.69 o
   2    3    1    127634.71         7.78    120859.68 o
   3    3    1     55070.01         3.46     52272.95 o
   4    3    1     24815.70         3.24     23881.90 o
   5    3    1      2530.09         7.51      3084.78 o
   6    3    1      9998.00         4.88      9158.69 o
   7    3    1      5741.09         6.76      5783.32 o
   8    3    1      2561.37        14.29      2162.97 o
   9    3    1       807.13        28.73       781.40 o
  10    3    1       669.77        76.04       822.88 o
  11    3    1       402.80        57.30       532.26 o
 -11    4    1        32.15       772.84       128.87 o
 -10    4    1        17.56       841.58        75.11 o
  -9    4    1      -135.72       195.16        41.86 o
  -8    4    1       358.34        57.30       381.45 o
  -7    4    1      2815.36        12.25      2480.40 o
  -6    4    1      4470.26         7.51      4723.00 o
  -5    4    1      3588.01         2.37      3651.00 o
  -4    4    1       177.16        31.70        37.25 o
  -3    4    1       416.98        16.40       461.56 o
  -2    4    1      2707.12         4.58      2529.27 o
  -1    4    1     53680.26         4.58     49085.67 o
   0    4    1     17166.24         2.99     16773.83 o
   1    4    1     42567.94         3.61     40125.33 o
   2    4    1     18357.54         2.62     18458.30 o
   3    4    1     37125.58         2.86     36494.73 o
   4    4    1     16409.61         2.76     15992.67 o
   5    4    1     10267.77         5.29     10068.04 o
   6    4    1      2634.77         9.42      2384.08 o
   7    4    1       150.06       101.81       100.19 o
   8    4    1      1091.64        24.40      1279.19 o
   9    4    1      2134.44        16.65      2084.23 o
  10    4    1       239.94       168.74       211.01 o
 -11    5    1       278.56       131.10        50.13 o
 -10    5    1      -163.84       175.83        35.78 o
  -9    5    1       134.10       181.17        16.23 o
  -8    5    1      2994.28        14.14      2480.40 o
  -7    5    1      3260.41        11.76      3548.47 o
  -6    5    1      1952.76        18.58      1506.80 o
  -5    5    1      7228.40         3.17      7032.58 o
  -4    5    1       719.31        14.82       734.36 o
  -3    5    1      6694.51         3.80      6849.53 o
  -2    5    1       932.69        18.40       984.16 o
  -1    5    1      4156.38         6.55      3800.01 o
   0    5    1     13358.74         3.46     12069.42 o
   1    5    1      6779.88         4.04      6809.18 o
   2    5    1      7196.13         3.31      7218.05 o
   3    5    1      7305.12        16.56      6930.59 o
   4    5    1      4741.70         3.96      4138.31 o
   5    5    1      2134.44        13.84      2050.92 o
   6    5    1       193.77        75.34       267.55 o
   7    5    1      3155.07        24.40      3291.53 o
   8    5    1       549.43        46.92       608.00 o
   9    5    1       547.09        40.70       596.02 o
  10    5    1       624.00        62.41        70.94 o
 -10    6    1       538.24        70.56        46.73 o
  -9    6    1       315.77        98.60       395.89 o
  -8    6    1       495.06        59.91       207.47 o
  -7    6    1      1204.09        27.14      1270.48 o
  -6    6    1      2391.21         5.48      2324.85 o
  -5    6    1     15951.69         4.12     16085.43 o
  -4    6    1     14711.26         3.84     15320.66 o
  -3    6    1      3167.44         8.18      3221.87 o
  -2    6    1      4042.42         7.24      3906.08 o
  -1    6    1      8141.45         5.11      7638.84 o
   0    6    1      5367.03         5.71      5435.95 o
   1    6    1      6591.82         4.62      6708.83 o
   2    6    1      3345.47         6.45      3621.56 o
   3    6    1      3548.58        11.63      3139.26 o
   4    6    1      4545.46         4.93      4060.15 o
   5    6    1        41.47        80.10        53.64 o
   6    6    1       104.65       193.21       247.96 o
   7    6    1       434.31        37.09       317.62 o
   8    6    1       263.74        85.01       225.43 o
   9    6    1       176.89       139.95       173.80 o
  -9    7    1        93.90       390.85        10.07 o
  -8    7    1        35.28       767.29        50.13 o
  -7    7    1       295.15        89.49       225.43 o
  -6    7    1       -18.75       404.41        32.92 o
  -5    7    1      1375.67        11.56      1235.91 o
  -4    7    1      5162.42         6.60      4943.64 o
  -3    7    1      7444.24         6.81      7702.99 o
  -2    7    1      4422.25        11.09      3936.66 o
  -1    7    1     16721.08         5.71     17735.81 o
   0    7    1     12036.28         5.76     13362.92 o
   1    7    1        -0.46     20443.28        81.60 o
   2    7    1       670.29        36.60       626.19 o
   3    7    1      6958.90         7.29      6930.59 o
   4    7    1      3364.00         7.18      3111.96 o
   5    7    1       890.43        16.56       976.52 o
   6    7    1        88.17       166.93        81.60 o
   7    7    1       263.41       106.92        97.76 o
   8    7    1        98.01       299.29        20.40 o
  -8    8    1       221.12       121.66       313.28 o
  -7    8    1        91.78       337.82        97.76 o
  -6    8    1        29.92       343.73        79.40 o
  -5    8    1      2143.69        13.99      1846.23 o
  -4    8    1       903.00        24.30       815.89 o
  -3    8    1      1058.85        22.37      1094.31 o
  -2    8    1      3926.28        15.13      4169.78 o
  -1    8    1      1324.23        23.04      1422.72 o
   0    8    1      2827.05        12.82      2480.40 o
   1    8    1       944.33        30.69       620.10 o
   2    8    1       973.44        23.43      1332.12 o
   3    8    1      2360.02        11.90      2117.80 o
   4    8    1      1140.41        18.06       999.54 o
   5    8    1       232.26        63.36       240.33 o
   6    8    1       101.20       155.25        10.86 o
   7    8    1       113.21       205.64        64.91 o
  -7    9    1       484.00       328.70       275.60 o
  -6    9    1       157.25       167.44        26.28 o
  -5    9    1        54.32       297.91         9.31 o
  -4    9    1        24.11       462.25        45.07 o
  -3    9    1       670.29        41.09       865.44 o
  -2    9    1       541.96        34.69       560.80 o
  -1    9    1       421.89        62.09       391.05 o
   0    9    1        -7.78      2220.29        77.24 o
   1    9    1       -60.84       318.62        66.89 o
   2    9    1        94.09       203.63        75.11 o
   3    9    1       349.69        64.48       353.38 o
   4    9    1       259.21        63.20       283.77 o
   5    9    1        16.81       914.46         0.73 o
   6    9    1       193.77       333.79       247.96 o
  -5   10    1       119.25       134.33       131.66 o
  -4   10    1       125.44       161.54       118.03 o
  -3   10    1       -13.76      1143.79         3.35 o
  -2   10    1       123.43       108.78       240.33 o
  -1   10    1       842.74        45.16       251.82 o
   0   10    1       377.91       184.96       308.98 o
   1   10    1       138.77       204.49       149.01 o
   2   10    1       222.90       133.63       110.20 o
   3   10    1       343.73       119.46       186.91 o
   4   10    1        40.20       187.69        59.14 o
  -1   11    1       103.43       183.87         7.21 o
   0   11    1        21.53      1447.04        61.03 o
 -12    0    2      1583.24        49.00      1007.28 o
 -11    0    2        34.22       433.89       232.82 o
 -10    0    2       664.61       117.72      1835.76 o
  -9    0    2         1.66      3769.96       100.19 o
  -8    0    2      7101.43         3.80      8093.50 o
  -7    0    2      2430.49         5.34      2755.11 o
  -6    0    2      2510.01         4.16      2691.41 o
  -5    0    2      7475.33         2.56      6910.28 o
  -4    0    2     28706.52         3.10     28913.70 o
  -3    0    2    534551.08        43.30    522033.21 o
  -2    0    2     27070.12        14.82     27763.02 o
  -1    0    2     25370.12         2.22     25337.08 o
   0    0    2    158205.06        18.66    159329.78 o
   1    0    2        54.46        66.26       200.50 o
   2    0    2     20019.42         2.40     19534.96 o
   3    0    2      4879.02         2.92      4892.27 o
   4    0    2      5861.43         2.79      5839.16 o
   5    0    2       935.14         6.00       931.28 o
   6    0    2      1515.54         6.20      1218.80 o
   7    0    2      9672.72         3.53      9921.60 o
   8    0    2        53.58       113.00        15.26 o
   9    0    2        56.85        72.93         7.88 o
  10    0    2      1589.62        31.14      1835.76 o
 -12    1    2       -57.15      1563.41       362.62 o
 -11    1    2       379.47        55.65       451.13 o
 -10    1    2       939.42        11.90      1007.28 o
  -9    1    2      3601.20         4.54      3800.01 o
  -8    1    2      3832.85         3.88      4393.40 o
  -7    1    2      7958.42         3.39      7135.32 o
  -6    1    2      8199.30         2.66      8027.75 o
  -5    1    2     17598.68         2.69     18325.87 o
  -4    1    2    150078.76         9.67    147662.73 o
  -3    1    2    116820.40         7.02    119083.91 o
  -2    1    2     50972.09         3.31     50611.84 o
  -1    1    2    833349.89        75.86    748175.96 o
   0    1    2    150241.51         8.76    154878.64 o
   1    1    2     60678.47         3.61     62741.68 o
   2    1    2      8693.70         1.88      9322.97 o
   3    1    2     38447.37         2.96     39978.75 o
   4    1    2     40180.20         3.35     38097.67 o
   5    1    2       496.84        10.50       466.82 o
   6    1    2     10506.25         2.22     11046.07 o
   7    1    2       676.00         7.78       865.44 o
   8    1    2       618.52        27.25       795.11 o
   9    1    2       426.84        32.72       526.64 o
  10    1    2       432.22        84.82       348.81 o
 -12    2    2       526.70        76.39        38.76 o
 -11    2    2       388.88        86.12       381.45 o
 -10    2    2       335.26        65.29       381.45 o
  -9    2    2      1111.56        23.62      1244.51 o
  -8    2    2      2687.39         4.84      2897.87 o
  -7    2    2       621.50        10.18       626.19 o
  -6    2    2     39692.59         3.57     39492.10 o
  -5    2    2     15969.38         2.59     15532.91 o
  -4    2    2    136559.81         8.88    138067.27 o
  -3    2    2      7274.38         2.56      7490.21 o
  -2    2    2      9169.98         2.50      9752.11 o
  -1    2    2    165437.43        29.05    170834.41 o
   0    2    2     35800.42         3.24     37433.46 o
   1    2    2     36833.29         2.02     37527.99 o
   2    2    2     14786.56         2.82     15654.86 o
   3    2    2     29456.86         2.34     26595.88 o
   4    2    2      3255.84         2.28      3235.74 o
   5    2    2      8796.56         4.58      9417.50 o
   6    2    2      6321.84         5.76      5857.83 o
   7    2    2      1009.33        15.84       999.54 o
   8    2    2       915.06        20.88      1062.24 o
   9    2    2        97.81       114.92       339.75 o
  10    2    2       154.26        85.56       240.33 o
 -12    3    2       831.75        58.83       425.57 o
 -11    3    2       101.00       304.15        32.92 o
 -10    3    2       703.84        45.43       466.82 o
  -9    3    2       375.97        67.73       367.28 o
  -8    3    2      3302.80        11.90      2793.68 o
  -7    3    2      8826.60         5.71      8742.97 o
  -6    3    2       307.30        19.01       279.67 o
  -5    3    2     34797.17         3.53     33929.69 o
  -4    3    2       530.84        16.00       391.05 o
  -3    3    2      9725.90         2.86      9393.82 o
  -2    3    2     39124.84         3.42     40174.25 o
  -1    3    2     14068.33         2.10     13846.99 o
   0    3    2     71593.70        12.96     73303.47 o
   1    3    2     81538.80         4.80     81449.88 o
   2    3    2     43463.91         2.96     39978.75 o
   3    3    2      7846.42         2.13      7724.43 o
   4    3    2      4848.34         5.20      5081.91 o
   5    3    2      8578.46         4.20      8247.97 o
   6    3    2      6239.42         5.76      5672.46 o
   7    3    2       -36.97       425.18       140.20 o
   8    3    2      1204.09        11.90      1244.51 o
   9    3    2       211.70        75.17       177.03 o
  10    3    2       329.42        84.09       240.33 o
 -11    4    2       850.31        46.79       815.89 o
 -10    4    2       770.06        45.29       968.91 o
  -9    4    2       566.92        61.00       493.56 o
  -8    4    2      2534.12        14.14      2566.24 o
  -7    4    2      3738.10         9.80      3361.93 o
  -6    4    2      9391.55         2.56      8903.49 o
  -5    4    2      8127.02         2.99      8181.59 o
  -4    4    2      8201.11         3.06      8005.89 o
  -3    4    2      1967.81         5.62      2095.39 o
  -2    4    2     15323.96         2.69     15532.91 o
  -1    4    2     20661.19         3.28     20677.21 o
   0    4    2     24031.20         3.13     21707.81 o
   1    4    2     43106.06         3.92     40812.90 o
   2    4    2      1907.94         3.65      1593.30 o
   3    4    2      2261.95         3.53      2372.18 o
   4    4    2       232.87        11.36       279.67 o
   5    4    2      2263.86         9.73      2504.78 o
   6    4    2      1561.83        13.03      1227.34 o
   7    4    2      4799.72        10.24      4044.61 o
   8    4    2       181.17        73.44       236.56 o
   9    4    2       501.76        33.06       829.90 o
  10    4    2       -36.84       483.12         2.52 o
 -11    5    2       -64.32       490.62        31.53 o
 -10    5    2       722.53        50.98       466.82 o
  -9    5    2      2149.25        20.25      2185.74 o
  -8    5    2      1532.72        23.14      1573.87 o
  -7    5    2      4006.89         3.17      4425.83 o
  -6    5    2      3722.22         4.37      3951.99 o
  -5    5    2     11528.32         3.76     10790.97 o
  -4    5    2      8150.48         3.57      8270.16 o
  -3    5    2      2118.76         6.60      1996.01 o
  -2    5    2       232.26        25.70       461.56 o
  -1    5    2      9974.02         3.96      8811.59 o
   0    5    2       259.21        37.33       177.03 o
   1    5    2      6051.28         4.54      6065.17 o
   2    5    2      8894.38         2.28      8926.54 o
   3    5    2      2913.84         4.33      2729.54 o
   4    5    2      3318.91         3.61      3404.53 o
   5    5    2       530.38        34.34       578.27 o
   6    5    2      3312.00        13.76      2845.54 o
   7    5    2       192.93        85.75       247.96 o
   8    5    2       392.83        56.40       740.99 o
   9    5    2       234.40        69.22       203.97 o
 -10    6    2       196.56       194.88        81.60 o
  -9    6    2       701.72        63.84       968.91 o
  -8    6    2       518.93        62.09       781.40 o
  -7    6    2       256.64        23.81       488.16 o
  -6    6    2      5730.49         4.88      5186.87 o
  -5    6    2      9135.54         4.12     10438.84 o
  -4    6    2     18082.18         4.37     17638.40 o
  -3    6    2      2025.90         8.24      2061.99 o
  -2    6    2       301.72        28.62       466.82 o
  -1    6    2      4459.57         6.92      4523.81 o
   0    6    2       700.13        22.28       608.00 o
   1    6    2      2416.71         9.36      2254.76 o
   2    6    2      2350.31         8.18      2419.98 o
   3    6    2      6897.30         3.96      7114.72 o
   4    6    2       311.52        24.21       602.00 o
   5    6    2       397.60        44.62       445.96 o
   6    6    2       -17.47       602.70         8.58 o
   7    6    2      1392.78        19.18      1094.31 o
   8    6    2       236.85        65.29       308.98 o
   9    6    2        47.47       386.91       287.89 o
  -9    7    2       364.81       103.02        40.29 o
  -8    7    2        52.71       491.95       164.28 o
  -7    7    2       497.29        21.44       614.04 o
  -6    7    2       624.50        25.10       482.78 o
  -5    7    2      3502.27         9.80      3830.16 o
  -4    7    2      3683.28         7.62      3890.84 o
  -3    7    2       453.26        30.58       614.04 o
  -2    7    2     13985.43         5.57     14135.77 o
  -1    7    2      3166.31        11.22      3084.78 o
   0    7    2      2618.37        10.96      2845.54 o
   1    7    2       876.16        20.43       844.03 o
   2    7    2      2401.00        10.30      2117.80 o
   3    7    2      4863.67         5.20      4841.18 o
   4    7    2       651.78        22.18       815.89 o
   5    7    2        22.47       133.40        20.40 o
   6    7    2        39.19       434.31        26.28 o
   7    7    2       243.05       101.81        59.14 o
   8    7    2      -196.84       249.64       207.47 o
  -8    8    2        96.43       331.97       247.96 o
  -7    8    2        58.37      1294.56         5.96 o
  -6    8    2       326.89        43.96       376.70 o
  -5    8    2       571.69        38.44       537.91 o
  -4    8    2      3769.96         9.24      3361.93 o
  -3    8    2      5832.38         6.81      5617.44 o
  -2    8    2       203.92        55.35       395.89 o
  -1    8    2       264.06        86.30       410.60 o
   0    8    2      1300.32        21.53      1314.36 o
   1    8    2       435.97        44.22       326.38 o
   2    8    2       154.75        92.74       263.58 o
   3    8    2      2051.18         6.50      2084.23 o
   4    8    2        -0.40     22159.30        32.92 o
   5    8    2       110.25       146.41       197.06 o
   6    8    2      -192.10       240.25        31.53 o
   7    8    2       104.65       469.59        10.86 o
  -7    9    2       659.46        68.56        68.90 o
  -6    9    2       280.56        63.20       267.55 o
  -5    9    2       189.34        97.61       292.05 o
  -4    9    2       426.01        50.13       590.08 o
  -3    9    2      1166.91        20.16       953.77 o
  -2    9    2       272.25        50.84       240.33 o
  -1    9    2       195.44        82.99       572.42 o
   0    9    2       162.82       142.09       283.77 o
   1    9    2        56.70       358.34       123.39 o
   2    9    2        97.22       210.83       271.56 o
   3    9    2       648.72        35.88       740.99 o
   4    9    2      1071.25        79.39      1102.40 o
   5    9    2       457.10       137.36        50.13 o
  -5   10    2       176.09       112.78        75.11 o
  -4   10    2        94.48       259.85        73.01 o
  -3   10    2       114.92       209.09       137.32 o
  -2   10    2       596.34        49.14       180.30 o
  -1   10    2       114.92       139.24       300.45 o
   0   10    2       -45.02       296.53         7.88 o
   1   10    2       596.34       312.94       211.01 o
   2   10    2        87.42       290.36       279.67 o
   3   10    2        -7.29      3689.35       190.26 o
 -12    0    3       772.84        78.68      1054.30 o
 -11    0    3       260.82        30.91       304.70 o
 -10    0    3      1051.06        11.02       795.11 o
  -9    0    3      7551.61         4.67      6569.58 o
  -8    0    3      1598.40         7.78      1525.81 o
  -7    0    3     12155.06         3.69     11989.09 o
  -6    0    3      4227.60         5.15      3548.47 o
  -5    0    3    146842.24        10.30    142179.59 o
  -4    0    3      1476.10         8.76      1642.40 o
  -3    0    3    253431.70        17.39    260472.45 o
  -2    0    3    413757.70        31.70    417293.02 o
  -1    0    3      1966.92         7.78      1544.95 o
   0    0    3     37067.80         3.10     38002.42 o
   1    0    3     11132.36         2.16     11046.07 o
   2    0    3     10245.49         2.31      9873.03 o
   3    0    3     31201.69         2.99     29455.89 o
   4    0    3       592.92        14.14       584.16 o
   5    0    3       426.01        15.29       472.11 o
   6    0    3      1562.62         7.90      1469.13 o
   7    0    3       178.49        42.51       177.03 o
   8    0    3       953.57        12.39      1022.83 o
   9    0    3       248.06       109.62       259.63 o
  10    0    3      5476.00        15.37      4013.62 o
 -12    1    3       503.55        36.97       300.45 o
 -11    1    3       -14.75       435.97        61.03 o
 -10    1    3      2128.90         7.45      2006.94 o
  -9    1    3      4366.57         4.80      4106.96 o
  -8    1    3       424.36        29.27       330.81 o
  -7    1    3      4346.76         3.69      3921.36 o
  -6    1    3     56529.82         4.97     55848.58 o
  -5    1    3     25087.39         2.76     24565.83 o
  -4    1    3     48955.99         3.84     48815.60 o
  -3    1    3       157.25        47.20        64.91 o
  -2    1    3    132052.29         8.35    130376.04 o
  -1    1    3    180965.16        11.83    185253.35 o
   0    1    3      5405.19         3.39      5783.32 o
   1    1    3     41767.10         2.79     42809.57 o
   2    1    3     39188.16         2.86     39978.75 o
   3    1    3      8019.20         2.28      7053.07 o
   4    1    3      7798.66         2.62      7810.50 o
   5    1    3       186.87        29.27       186.91 o
   6    1    3      5100.82         3.50      5275.16 o
   7    1    3      5835.43         2.79      6392.70 o
   8    1    3      2153.89        10.89      2129.05 o
   9    1    3      1024.00        24.21      1358.99 o
  10    1    3       177.16       193.77       186.91 o
 -12    2    3       406.02        56.55        16.23 o
 -11    2    3       -33.52       691.69        88.35 o
 -10    2    3      2386.32         6.00      2348.46 o
  -9    2    3     14725.82         3.61     15624.33 o
  -8    2    3      4964.61         4.12      4540.25 o
  -7    2    3      9670.76         3.24     10264.97 o
  -6    2    3     27772.22         9.00     26875.31 o
  -5    2    3      9490.66         2.76      9655.91 o
  -4    2    3      1027.84         8.29       688.78 o
  -3    2    3      8355.79         2.76      8359.21 o
  -2    2    3     65316.02         4.54     64527.61 o
  -1    2    3     56377.75         3.96     57475.72 o
   0    2    3     32558.59         2.89     32198.54 o
   1    2    3     17752.90         2.10     17996.86 o
   2    2    3     20689.95         2.13     20362.47 o
   3    2    3     10006.00         2.10     10463.80 o
   4    2    3       570.73        11.97       663.39 o
   5    2    3      2421.62         4.00      2504.78 o
   6    2    3      2183.69         9.61      2185.74 o
   7    2    3      1111.56        17.72      1253.13 o
   8    2    3       594.87        26.11       638.47 o
   9    2    3        33.76       348.57       167.42 o
  10    2    3       -59.14       216.97       112.78 o
 -12    3    3       817.39        43.96       761.06 o
 -11    3    3       -48.58       507.60        23.84 o
 -10    3    3      2052.09        33.29      2456.14 o
  -9    3    3       475.24        51.55       435.71 o
  -8    3    3      2912.76         3.50      3111.96 o
  -7    3    3      4630.80         3.72      4756.62 o
  -6    3    3      7811.02         3.31      8181.59 o
  -5    3    3      4140.92         4.04      4377.24 o
  -4    3    3     14522.66         2.76     14574.51 o
  -3    3    3     26846.82         2.92     26875.31 o
  -2    3    3     18832.07        15.21     15716.01 o
  -1    3    3    189216.30        13.54    175814.60 o
   0    3    3     64389.06         4.80     61827.76 o
   1    3    3      1310.44         8.82      1682.21 o
   2    3    3      5884.42         2.19      5746.25 o
   3    3    3     22236.77         2.25     22874.10 o
   4    3    3      9623.61         1.90      9776.23 o
   5    3    3      2626.56         9.36      2615.95 o
   6    3    3      3868.84        12.89      3404.53 o
   7    3    3      2310.72        10.89      1952.62 o
   8    3    3        94.09       154.01        46.73 o
   9    3    3        94.28       247.12       110.20 o
 -12    4    3       257.28       141.61       120.69 o
 -11    4    3      2457.18        20.07      2266.37 o
 -10    4    3      2045.75        20.70      1794.16 o
  -9    4    3      1443.24        25.60      1332.12 o
  -8    4    3      4110.09         4.71      3754.99 o
  -7    4    3        90.06        97.22        97.76 o
  -6    4    3      2846.22         6.97      2231.64 o
  -5    4    3      1578.47        11.56      1201.82 o
  -4    4    3      4121.64         7.73      4442.08 o
  -3    4    3      4055.14         5.48      4217.21 o
  -2    4    3     35747.46         3.50     34562.19 o
  -1    4    3     23028.06         2.40     21528.33 o
   0    4    3     24548.62         3.28     23244.83 o
   1    4    3     18692.36         2.79     17898.74 o
   2    4    3     27310.87         2.50     27156.20 o
   3    4    3      2043.94         4.33      2095.39 o
   4    4    3      3560.51         3.24      3636.26 o
   5    4    3     10389.72         4.37     10092.55 o
   6    4    3      5753.22         5.90      5783.32 o
   7    4    3       501.76        37.70       521.06 o
   8    4    3       202.78        91.01       203.97 o
   9    4    3        31.81       575.04        59.14 o
 -11    5    3       183.60       219.04       279.67 o
 -10    5    3       903.00        44.49       795.11 o
  -9    5    3      1543.70        26.73      1506.80 o
  -8    5    3      2443.32         4.33      2911.03 o
  -7    5    3      3504.64         5.11      3139.26 o
  -6    5    3      3086.91         7.18      3098.35 o
  -5    5    3     12445.63         3.50     12832.09 o
  -4    5    3      4538.72         4.80      3998.17 o
  -3    5    3      1181.30        12.60      1235.91 o
  -2    5    3      3059.20         5.57      2924.21 o
  -1    5    3       159.01        45.16       152.00 o
   0    5    3     10514.45         1.88     10043.56 o
   1    5    3      1790.14         9.24      1753.03 o
   2    5    3      4792.79         2.62      5275.16 o
   3    5    3      5768.40         2.76      5562.68 o
   4    5    3      3507.01         3.31      3830.16 o
   5    5    3      3366.32         8.47      3139.26 o
   6    5    3      3271.84        11.09      3180.43 o
   7    5    3       151.04       106.71       313.28 o
   8    5    3       233.48        92.54       107.66 o
   9    5    3       707.03        51.12        20.40 o
 -10    6    3       180.90       194.32        59.14 o
  -9    6    3      1263.80        36.72      1135.06 o
  -8    6    3      1999.88         6.00      1856.74 o
  -7    6    3       276.89        39.31       509.97 o
  -6    6    3      2389.25         7.90      2220.12 o
  -5    6    3       924.77        16.73       740.99 o
  -4    6    3      2935.47         7.56      3017.36 o
  -3    6    3      2548.23         8.58      2360.30 o
  -2    6    3      1425.82        11.70      1662.24 o
  -1    6    3      3987.92         4.28      4672.80 o
   0    6    3       175.56        56.25        75.11 o
   1    6    3      2333.86         2.37      1931.11 o
   2    6    3      5145.19         2.92      5275.16 o
   3    6    3      3851.44         3.61      4060.15 o
   4    6    3      1024.00         8.47      1078.22 o
   5    6    3      2078.45        10.69      1487.91 o
   6    6    3       171.35        85.19       170.60 o
   7    6    3       862.60        21.81      1270.48 o
   8    6    3       860.25        54.32       509.97 o
 -10    7    3       239.63       170.82        28.85 o
  -9    7    3       620.51        69.39       440.82 o
  -8    7    3       395.21        86.68       140.20 o
  -7    7    3       -13.32       533.61         4.31 o
  -6    7    3      2169.70         9.42      1603.06 o
  -5    7    3       371.33        34.81       357.99 o
  -4    7    3      5412.54         5.86      5169.30 o
  -3    7    3      3620.43         9.61      3418.79 o
  -2    7    3      1303.93        16.73      1612.85 o
  -1    7    3       255.04        40.20       353.38 o
   0    7    3      1000.46        16.00      1193.37 o
   1    7    3      2399.04        12.53      2897.87 o
   2    7    3       155.00        36.00       344.26 o
   3    7    3      1623.28         5.66      1662.24 o
   4    7    3       129.05        69.06       143.10 o
   5    7    3       189.34        62.88       134.48 o
   6    7    3       -43.56       458.39        95.36 o
   7    7    3       583.22        53.88       371.98 o
  -9    8    3       265.04       149.57       123.39 o
  -8    8    3       894.61        60.37       391.05 o
  -7    8    3        35.76       384.94        88.35 o
  -6    8    3       479.17        36.84       747.65 o
  -5    8    3      2025.00        13.18      1952.62 o
  -4    8    3       844.48        25.50       788.24 o
  -3    8    3       763.42        29.70      1235.91 o
  -2    8    3       555.54        35.76       872.63 o
  -1    8    3      2350.31         9.55      2858.58 o
   0    8    3       118.16        74.65       255.71 o
   1    8    3       800.89        49.00      1469.13 o
   2    8    3       719.85        11.36       721.19 o
   3    8    3       342.25        17.56       657.11 o
   4    8    3         0.32     35536.02        45.07 o
   5    8    3       -92.93       265.36         3.81 o
   6    8    3       384.94        81.18       118.03 o
  -7    9    3       983.45       189.89       367.28 o
  -6    9    3      1155.32        79.03      1332.12 o
  -5    9    3       536.39        43.16       851.13 o
  -4    9    3       681.73        35.16       740.99 o
  -3    9    3       102.41       183.60       149.01 o
  -2    9    3       101.20       130.87        83.82 o
  -1    9    3       174.50        92.74       296.24 o
   0    9    3       142.80        78.32        50.13 o
   1    9    3       382.98        59.44       362.62 o
   2    9    3       151.78       108.78       425.57 o
   3    9    3       261.47        65.77       115.39 o
   4    9    3       529.00        57.46       190.26 o
   5    9    3       131.79       199.37        16.23 o
  -5   10    3       307.30        96.83       247.96 o
  -4   10    3       491.51        61.00       134.48 o
  -3   10    3       784.56        46.38       267.55 o
  -2   10    3       331.24        82.08       183.59 o
  -1   10    3       551.31        70.06       180.30 o
   0   10    3       648.72        52.71       263.58 o
   1   10    3       711.29        41.47       440.82 o
   2   10    3       361.00        69.06        92.99 o
   3   10    3        53.58       331.24        21.52 o
 -13    0    4       707.03       103.02       152.00 o
 -12    0    4        96.63       103.63         5.38 o
 -11    0    4       327.25        47.47       271.56 o
 -10    0    4        96.83       110.46        86.07 o
  -9    0    4      1060.80        14.36      1244.51 o
  -8    0    4        91.78        82.45       155.03 o
  -7    0    4      6275.81         3.84      6314.86 o
  -6    0    4      2550.25         8.53      1974.26 o
  -5    0    4      1641.87         9.49      1732.65 o
  -4    0    4     25125.42         8.88     27357.73 o
  -3    0    4     15257.19         8.01     17027.73 o
  -2    0    4       619.01        20.07       218.16 o
  -1    0    4     16025.03         3.10     15350.89 o
   0    0    4      1725.57         6.76      1583.57 o
   1    0    4     57211.86         4.12     53847.52 o
   2    0    4     22831.21         2.76     23207.62 o
   3    0    4       106.92        51.55       155.03 o
   4    0    4      1036.20         8.58      1094.31 o
   5    0    4      8241.01         4.88      8292.38 o
   6    0    4      3112.52         8.41      3017.36 o
   7    0    4      4946.31         3.72      4606.29 o
   8    0    4      2119.68         7.90      2017.89 o
   9    0    4       272.91       110.25       259.63 o
 -13    1    4       381.81       180.10        45.07 o
 -12    1    4       153.02       143.52       102.65 o
 -11    1    4       185.78        61.00       131.66 o
 -10    1    4       424.36        32.83       488.16 o
  -9    1    4       453.69        26.42       590.08 o
  -8    1    4       329.06        36.24       584.16 o
  -7    1    4      5062.32         4.62      5970.47 o
  -6    1    4     19273.77         3.20     18959.18 o
  -5    1    4      3338.53         5.11      3784.97 o
  -4    1    4      1329.33         8.82      1487.91 o
  -3    1    4     35728.56         3.57     38097.67 o
  -2    1    4     55342.56         4.20     55043.78 o
  -1    1    4     12546.24         2.50     12666.69 o
   0    1    4     77606.82         5.62     77051.73 o
   1    1    4        71.74        85.38       118.03 o
   2    1    4     45075.54         3.46     43265.39 o
   3    1    4      6440.06         2.79      6295.47 o
   4    1    4      1835.27         6.66      1877.84 o
   5    1    4      5628.00         4.33      5310.68 o
   6    1    4      2456.19         7.29      2591.04 o
   7    1    4      5507.12         4.04      5654.09 o
   8    1    4       245.24        74.30       353.38 o
   9    1    4       289.34       105.06       781.40 o
 -12    2    4       181.44       107.33       193.65 o
 -11    2    4       237.16        42.12       626.19 o
 -10    2    4      1168.96        13.25      1086.25 o
  -9    2    4     12613.54         4.54     13532.79 o
  -8    2    4     10811.84         3.72     10092.55 o
  -7    2    4      4973.07         4.80      5310.68 o
  -6    2    4      5732.00         3.50      5764.77 o
  -5    2    4      6546.43         3.24      5490.08 o
  -4    2    4     10512.40         3.20     10867.19 o
  -3    2    4     44558.99         3.80     43928.06 o
  -2    2    4     46798.67         3.76     46681.84 o
  -1    2    4     38345.47         3.42     39637.78 o
   0    2    4      1584.84         5.86      1814.90 o
   1    2    4     11018.70         2.02     10918.15 o
   2    2    4      5750.19         2.76      5839.16 o
   3    2    4      1278.06         6.71       894.40 o
   4    2    4      4862.27         3.13      4739.80 o
   5    2    4     12036.28         3.35     11644.10 o
   6    2    4     10930.70         2.99     11855.81 o
   7    2    4       204.49        70.90       482.78 o
   8    2    4       621.50        38.94       682.38 o
   9    2    4       144.00       113.00        95.36 o
 -12    3    4      1322.78        30.25      1642.40 o
 -11    3    4       654.85        50.69       614.04 o
 -10    3    4      4143.50         4.16      4858.18 o
  -9    3    4      4157.67         5.81      3936.66 o
  -8    3    4      5833.90         5.20      5064.52 o
  -7    3    4       263.41        40.07       283.77 o
  -6    3    4     11121.81         3.80     11174.74 o
  -5    3    4      8975.67         3.69      9019.05 o
  -4    3    4      4033.52         4.41      3361.93 o
  -3    3    4     41115.67         3.88     41059.88 o
  -2    3    4     73619.97         5.15     72249.71 o
  -1    3    4     43852.55         6.35     44492.72 o
   0    3    4      6438.46         3.24      6451.39 o
   1    3    4      5443.49         3.35      4995.27 o
   2    3    4      2611.21         4.04      2806.60 o
   3    3    4        61.15        69.56        73.01 o
   4    3    4      8604.42         2.72      8788.68 o
   5    3    4     10580.18         3.03     10740.31 o
   6    3    4       364.43        29.05       259.63 o
   7    3    4        48.16       190.44       115.39 o
   8    3    4       147.38       182.79       120.69 o
   9    3    4        37.82       398.80       149.01 o
 -12    4    4        41.47       682.78        55.44 o
 -11    4    4      2832.37        23.23      2819.55 o
 -10    4    4      2160.39        22.28      2492.57 o
  -9    4    4      1587.23        12.18      1632.52 o
  -8    4    4       306.25        50.13       488.16 o
  -7    4    4       492.84        28.41      1078.22 o
  -6    4    4       281.57        51.27       526.64 o
  -5    4    4     17161.00         4.49     16805.46 o
  -4    4    4       395.21        23.04       317.62 o
  -3    4    4      2060.25         6.55      1632.52 o
  -2    4    4     25341.46         4.00     24108.80 o
  -1    4    4      8708.62         4.08      8270.16 o
   0    4    4      4252.34         5.57      4154.03 o
   1    4    4       600.74        17.14       344.26 o
   2    4    4      8932.14         3.50      9655.91 o
   3    4    4      6318.66         3.76      6688.84 o
   4    4    4      6745.34         3.28      6688.84 o
   5    4    4        -6.30      3045.94        73.01 o
   6    4    4       448.59        66.42       566.59 o
   7    4    4       252.49       110.04        79.40 o
   8    4    4       179.29       123.88       120.69 o
 -11    5    4       424.36       104.45       229.11 o
 -10    5    4       804.86        55.65       953.77 o
  -9    5    4       935.75        11.22      1054.30 o
  -8    5    4      1389.05        14.21      1450.48 o
  -7    5    4       136.42        99.80       158.08 o
  -6    5    4     10530.86         8.07     11434.30 o
  -5    5    4      3373.29         9.36      2990.59 o
  -4    5    4      1351.30        12.60      1612.85 o
  -3    5    4      4930.85         4.93      4723.00 o
  -2    5    4       732.78         9.30       688.78 o
  -1    5    4      1723.91        11.36      1814.90 o
   0    5    4        80.10       134.79        51.87 o
   1    5    4      3630.06         7.34      3906.08 o
   2    5    4      7974.49         4.58      7426.96 o
   3    5    4      2483.03         6.30      2704.09 o
   4    5    4      2341.59         5.95      2278.01 o
   5    5    4      2097.64        20.88      2254.76 o
   6    5    4       -65.77       372.10       461.56 o
   7    5    4       120.34       228.61         9.31 o
   8    5    4        14.52      1584.04        26.28 o
 -11    6    4       313.29       133.63         5.38 o
 -10    6    4       781.76        58.06       229.11 o
  -9    6    4       618.52        61.15       207.47 o
  -8    6    4      1222.20        14.06      1332.12 o
  -7    6    4      1454.66        17.39      1062.24 o
  -6    6    4      4286.32         6.10      3998.17 o
  -5    6    4      1880.96        10.63      2084.23 o
  -4    6    4       938.20        19.01       822.88 o
  -3    6    4       362.52        34.93       532.26 o
  -2    6    4      1382.35         8.58      1151.57 o
  -1    6    4      1466.12        18.92      1441.19 o
   0    6    4       375.97        52.27       386.24 o
   1    6    4      2383.39        11.83      2117.80 o
   2    6    4       708.09        19.89      1193.37 o
   3    6    4      1825.00         7.62      1846.23 o
   4    6    4      1090.32        12.18      1218.80 o
   5    6    4      2289.62        24.50      2140.33 o
   6    6    4      1780.84        31.02      1193.37 o
   7    6    4       211.70       177.16        12.53 o
 -10    7    4       213.74       371.72        48.41 o
  -9    7    4       553.66        76.04       247.96 o
  -8    7    4       219.34        69.22       326.38 o
  -7    7    4        64.00       233.78       177.03 o
  -6    7    4       847.39        22.56      1118.67 o
  -5    7    4      2276.24        12.89      2197.17 o
  -4    7    4        -0.22     36702.90        22.66 o
  -3    7    4      2019.60        11.63      2254.76 o
  -2    7    4      1130.98        13.18       999.54 o
  -1    7    4       822.54         7.51      1296.72 o
   0    7    4      1817.32        16.48      2243.18 o
   1    7    4        55.20       262.44        46.73 o
   2    7    4      2865.46        10.82      2456.14 o
   3    7    4       103.43       109.62        45.07 o
   4    7    4        10.63       876.16        16.23 o
   5    7    4       201.07       197.68       152.00 o
   6    7    4        66.59       578.40       146.04 o
  -9    8    4       676.52        89.11        12.53 o
  -8    8    4       266.67       220.23        28.85 o
  -7    8    4       431.81        42.64       493.56 o
  -6    8    4        45.83       357.21       140.20 o
  -5    8    4       146.17       108.58       115.39 o
  -4    8    4       260.82        64.64       376.70 o
  -3    8    4       352.69        59.44       676.02 o
  -2    8    4       396.81        34.46       435.71 o
  -1    8    4       522.12        15.92       931.28 o
   0    8    4       135.02       163.07       197.06 o
   1    8    4      1352.77        31.58      1184.95 o
   2    8    4        95.45       160.78       164.28 o
   3    8    4       151.78        99.20        79.40 o
   4    8    4       558.85        60.37        21.52 o
   5    8    4      -121.22       370.56        70.94 o
  -7    9    4       433.89        52.71       543.59 o
  -6    9    4      1833.55        24.50      1478.50 o
  -5    9    4        26.63       572.17        30.17 o
  -4    9    4        80.46       191.55        12.53 o
  -3    9    4       168.74       169.26        73.01 o
  -2    9    4       199.09        88.55       180.30 o
  -1    9    4       101.81       261.15        28.85 o
   0    9    4       141.13       183.87        62.95 o
   1    9    4        15.21      1434.14        32.92 o
   2    9    4       364.81        92.93       504.47 o
   3    9    4        58.68       304.85        73.01 o
   4    9    4       694.85        92.16        40.29 o
  -5   10    4       301.72       101.61       300.45 o
  -4   10    4       236.85       402.00       107.66 o
  -3   10    4      -161.04       202.78        59.14 o
  -2   10    4       556.02        76.04       146.04 o
  -1   10    4       951.11        51.55       123.39 o
   0   10    4       609.10        62.57        59.14 o
   1   10    4       438.06        87.98        97.76 o
   2   10    4       150.31       254.72       207.47 o
 -12    0    5       180.36        99.20        95.36 o
 -11    0    5       238.39        48.02       440.82 o
 -10    0    5        77.97       214.92       143.10 o
  -9    0    5      9588.33         4.49      9182.07 o
  -8    0    5      6277.39         5.15      6103.25 o
  -7    0    5      3730.77         7.62      3830.16 o
  -6    0    5      2474.07         7.62      2278.01 o
  -5    0    5     82886.41         7.13     79924.25 o
  -4    0    5        34.57       254.40         0.73 o
  -3    0    5       235.01        50.41       317.62 o
  -2    0    5      1008.06        15.84       858.27 o
  -1    0    5    137945.39         9.49    128706.54 o
   0    0    5        38.32       180.10         2.92 o
   1    0    5       110.46        59.29       115.39 o
   2    0    5      2966.98        10.30      2691.41 o
   3    0    5      4689.51         7.18      4442.08 o
   4    0    5        39.69       240.56         0.13 o
   5    0    5      -121.44        94.28        11.68 o
   6    0    5        44.09       185.50        21.52 o
   7    0    5      2766.76        15.05      3249.64 o
   8    0    5        -0.25     59345.83       197.06 o
 -13    1    5       166.41       128.14       149.01 o
 -12    1    5       165.38        87.24       134.48 o
 -11    1    5       658.44        25.40       781.40 o
 -10    1    5       248.06        67.24       218.16 o
  -9    1    5       756.80        23.91      1007.28 o
  -8    1    5      3026.10        10.05      3433.08 o
  -7    1    5     15358.64         4.24     15200.02 o
  -6    1    5     12073.61         3.57     12529.68 o
  -5    1    5     10436.67         3.53     10790.97 o
  -4    1    5      6104.30         4.20      6668.89 o
  -3    1    5     87131.23         6.92     89367.38 o
  -2    1    5     62940.77         5.34     61949.23 o
  -1    1    5      6000.05         4.33      5839.16 o
   0    1    5       866.12        12.53       632.32 o
   1    1    5      2512.01         5.29      2897.87 o
   2    1    5      1229.90         9.06      1102.40 o
   3    1    5      4564.35         4.00      4280.86 o
   4    1    5       705.96        16.16       858.27 o
   5    1    5      3657.83         6.60      3710.24 o
   6    1    5       248.06        48.30       296.24 o
   7    1    5       593.41        19.89       879.86 o
   8    1    5       213.45        75.17       308.98 o
 -13    2    5       459.24        63.68       317.62 o
 -12    2    5        -5.86      3411.73        62.95 o
 -11    2    5       113.85       115.78       275.60 o
 -10    2    5      3920.01         7.90      3606.88 o
  -9    2    5      2194.92         8.18      1941.85 o
  -8    2    5      1998.09         9.61      2591.04 o
  -7    2    5      8438.26         3.92      7767.40 o
  -6    2    5      6910.60         4.54      6869.75 o
  -5    2    5       652.80        17.14       461.56 o
  -4    2    5        15.29       565.49        10.07 o
  -3    2    5     31516.90         3.42     31155.74 o
  -2    2    5     34785.98         4.00     32859.00 o
  -1    2    5      2558.34         7.02      3003.96 o
   0    2    5      7167.32         3.72      6930.59 o
   1    2    5        -7.13       573.12        20.40 o
   2    2    5      2971.34         5.02      3111.96 o
   3    2    5      2372.66         5.11      2492.57 o
   4    2    5     10951.62         2.99     11148.94 o
   5    2    5      6363.25         5.02      6160.61 o
   6    2    5      3179.83         5.62      3476.13 o
   7    2    5       152.52       126.56       100.19 o
   8    2    5       117.94       127.46       161.16 o
 -12    3    5      1591.21        27.67      1825.31 o
 -11    3    5      2352.25        13.40      2845.54 o
 -10    3    5      3150.58         8.58      3111.96 o
  -9    3    5      1656.49        10.82      1899.06 o
  -8    3    5        43.56       206.78        59.14 o
  -7    3    5      1820.73         8.76      1794.16 o
  -6    3    5      5697.23         4.67      5672.46 o
  -5    3    5      4361.28         6.20      3951.99 o
  -4    3    5      1895.73         8.64      1478.50 o
  -3    3    5     11902.81         2.89     11538.96 o
  -2    3    5     16861.02         2.56     15563.36 o
  -1    3    5      4472.93        10.05      3906.08 o
   0    3    5      8471.36         3.53      9112.03 o
   1    3    5      3541.44         6.60      3740.05 o
   2    3    5      5331.92         2.92      5081.91 o
   3    3    5     12584.35         2.79     12942.95 o
   4    3    5      1380.12         9.49      1459.79 o
   5    3    5       383.38        25.00       461.56 o
   6    3    5      1009.33        22.00       836.95 o
   7    3    5        -1.80      4801.10       167.42 o
   8    3    5        16.97       916.88        46.73 o
 -12    4    5       302.41        99.80        12.53 o
 -11    4    5      2058.44        20.61      1702.30 o
 -10    4    5       290.70        66.10       395.89 o
  -9    4    5       100.20       165.89        97.76 o
  -8    4    5       270.27        46.24       225.43 o
  -7    4    5       980.94        17.06       879.86 o
  -6    4    5      7525.56         5.34      7702.99 o
  -5    4    5      6102.73         3.84      5746.25 o
  -4    4    5      3359.36         6.45      3815.07 o
  -3    4    5     10271.82         5.06     10019.11 o
  -2    4    5      9319.97         4.88      9848.78 o
  -1    4    5      1501.56        11.76      1773.53 o
   0    4    5       452.41        25.10       371.98 o
   1    4    5      2812.18         6.15      2845.54 o
   2    4    5     18482.40         4.20     19330.76 o
   3    4    5      1938.64         8.70      1814.90 o
   4    4    5      1375.67         9.92      1341.05 o
   5    4    5      1834.41         7.84      1794.16 o
   6    4    5        23.04       849.72        77.24 o
   7    4    5        11.02      2120.60        79.40 o
   8    4    5       232.26       113.21       232.82 o
 -11    5    5       162.31       219.93       167.42 o
 -10    5    5      1466.12        31.81       991.84 o
  -9    5    5       229.22        78.68       339.75 o
  -8    5    5       206.78        82.63       321.99 o
  -7    5    5      7086.27         6.45      6549.81 o
  -6    5    5       604.67        40.45       532.26 o
  -5    5    5      6062.18         6.30      6198.99 o
  -4    5    5      3590.41         5.15      3390.30 o
  -3    5    5      1380.12        17.72      1422.72 o
  -2    5    5       111.09       129.28       232.82 o
  -1    5    5       834.05        26.01       714.64 o
   0    5    5      2786.78         9.61      2858.58 o
   1    5    5      2780.45        12.18      2716.80 o
   2    5    5     10353.06         4.97     10689.77 o
   3    5    5      8379.57         4.97      8674.62 o
   4    5    5       436.39        25.30       740.99 o
   5    5    5       181.98        39.82       391.05 o
   6    5    5        77.62       382.20        48.41 o
   7    5    5       424.77       103.23       321.99 o
 -11    6    5       321.84       133.40        15.26 o
 -10    6    5       642.62        66.91        97.76 o
  -9    6    5       373.65        45.83       102.65 o
  -8    6    5       825.99        21.53       688.78 o
  -7    6    5       173.45        82.26        92.99 o
  -6    6    5      7024.12         6.97      6890.00 o
  -5    6    5         0.59     11174.60         4.83 o
  -4    6    5       191.82        64.32       161.16 o
  -3    6    5       987.84         7.56      1078.22 o
  -2    6    5      1641.87        17.64      1692.24 o
  -1    6    5      1135.69        22.18      1184.95 o
   0    6    5      1879.22        14.36      1603.06 o
   1    6    5      3225.10        12.67      2806.60 o
   2    6    5      1398.76        12.39      1168.20 o
   3    6    5       131.10        76.91       170.60 o
   4    6    5      1990.94         7.45      2050.92 o
   5    6    5       889.23        54.02       572.42 o
   6    6    5       958.52        54.17      1102.40 o
 -10    7    5       662.03        82.99       304.70 o
  -9    7    5       402.00        71.23         3.81 o
  -8    7    5       635.04        30.58       701.65 o
  -7    7    5       944.95        26.01      1086.25 o
  -6    7    5       625.00        36.00       695.20 o
  -5    7    5       359.48        54.91       543.59 o
  -4    7    5      1435.65        17.22      1525.81 o
  -3    7    5      1222.90        11.63      1358.99 o
  -2    7    5      4325.69        11.63      5292.90 o
  -1    7    5       451.56        57.00       330.81 o
   0    7    5      1344.69        21.90      1516.29 o
   1    7    5       168.48        99.60       259.63 o
   2    7    5       408.04        46.92       543.59 o
   3    7    5       -46.92       462.68       107.66 o
   4    7    5       176.62       104.04       229.11 o
   5    7    5       657.92        81.90       395.89 o
  -9    8    5       396.01        79.92       107.66 o
  -8    8    5       294.12        89.68       461.56 o
  -7    8    5       163.84       122.99        59.14 o
  -6    8    5       481.36        36.48       669.69 o
  -5    8    5       361.38        55.50       371.98 o
  -4    8    5        75.00       189.61       102.65 o
  -3    8    5        68.06       136.42       134.48 o
  -2    8    5       114.06       227.41       131.66 o
  -1    8    5       465.70        66.10       865.44 o
   0    8    5        76.56       327.25        59.14 o
   1    8    5       390.46        84.82       348.81 o
   2    8    5       119.68       152.28        75.11 o
   3    8    5       -67.08       228.61        22.66 o
   4    8    5       148.35       319.34        73.01 o
  -7    9    5       187.69       125.89       167.42 o
  -6    9    5       205.06        94.48       251.82 o
  -5    9    5       293.09        61.00       193.65 o
  -4    9    5        60.06       447.32        55.44 o
  -3    9    5       190.16       167.96        57.28 o
  -2    9    5       389.67        89.68        18.25 o
  -1    9    5       453.26        87.42        59.14 o
   0    9    5       336.36       105.47       391.05 o
   1    9    5       -51.84       344.47        55.44 o
   2    9    5       372.49       150.31       317.62 o
   3    9    5       545.69       114.92        77.24 o
  -4   10    5       210.83       172.40        34.33 o
  -3   10    5       463.11        96.83        79.40 o
  -2   10    5       683.30        68.89       128.87 o
  -1   10    5      -107.54       321.48        37.25 o
   0   10    5       187.14       181.17        10.86 o
 -13    0    6        67.57       296.53       313.28 o
 -12    0    6       284.26        44.89       357.99 o
 -11    0    6       773.95        54.02       626.19 o
 -10    0    6       400.80        47.75       608.00 o
  -9    0    6      1898.34        12.32      2095.39 o
  -8    0    6      4093.44         7.62      4106.96 o
  -7    0    6     13742.87         4.49     14135.77 o
  -6    0    6       526.24        19.27       400.76 o
  -5    0    6      3250.14         7.34      3030.78 o
  -4    0    6      1579.27        25.60       984.16 o
  -3    0    6     28446.20         3.39     27519.49 o
  -2    0    6     12627.02         4.08     12557.03 o
  -1    0    6      3645.74        11.90      3277.53 o
   0    0    6       -41.22       206.50        22.66 o
   1    0    6     22572.06         3.57     22250.71 o
   2    0    6      1907.94         8.47      1573.87 o
   3    0    6        16.89       552.72        17.23 o
   4    0    6        71.23       161.80        45.07 o
   5    0    6      1437.93        15.05      1422.72 o
   6    0    6       404.81        32.95       504.47 o
   7    0    6        52.71       241.49        73.01 o
   8    0    6       -57.61       358.34        11.68 o
 -13    1    6       120.34       177.42        35.78 o
 -12    1    6       511.66        37.33       555.03 o
 -11    1    6       308.35        70.06       425.57 o
 -10    1    6       867.89        24.01      1015.04 o
  -9    1    6      2409.83        10.18      2266.37 o
  -8    1    6      5400.78         6.45      4756.62 o
  -7    1    6      7855.28         4.80      8788.68 o
  -6    1    6     11031.30         4.24     10689.77 o
  -5    1    6      1592.81        11.29      1742.82 o
  -4    1    6     11384.89         2.96     10639.34 o
  -3    1    6      6897.30         5.24      6950.93 o
  -2    1    6       382.20        36.00       330.81 o
  -1    1    6      8341.17         4.28      8093.50 o
   0    1    6      3730.77         6.40      3784.97 o
   1    1    6      4286.32         4.97      3890.84 o
   2    1    6      4558.95         5.06      4756.62 o
   3    1    6      1653.24         8.94      1404.36 o
   4    1    6      3184.34         9.36      2742.31 o
   5    1    6       267.98        50.27       339.75 o
   6    1    6       972.19        18.49      1261.79 o
   7    1    6       -25.50       692.74        35.78 o
   8    1    6       163.07       196.28        30.17 o
 -13    2    6       113.64       231.65       161.16 o
 -12    2    6       -12.53      1168.27        27.55 o
 -11    2    6       499.08        41.47       596.02 o
 -10    2    6       413.72        49.98       445.96 o
  -9    2    6       637.56        31.25       808.93 o
  -8    2    6      3291.32         8.29      3263.57 o
  -7    2    6      4655.33         6.25      4639.49 o
  -6    2    6      8576.61         5.15      7810.50 o
  -5    2    6      1577.68        10.96      1341.05 o
  -4    2    6     13435.13         3.20     13194.13 o
  -3    2    6     17915.82         3.28     17670.84 o
  -2    2    6      3331.60         7.45      2742.31 o
  -1    2    6      2791.01         7.73      3305.55 o
   0    2    6       332.70        34.93       267.55 o
   1    2    6     12269.99         3.10     11829.24 o
   2    2    6      3205.82         5.48      3376.10 o
   3    2    6      6134.02         5.15      6065.17 o
   4    2    6       332.70        31.81       263.58 o
   5    2    6      1316.96        15.84      1753.03 o
   6    2    6       564.54        33.52      1176.56 o
   7    2    6       -47.20       294.81        34.33 o
 -12    3    6       248.38       185.23       296.24 o
 -11    3    6       387.70        52.71       532.26 o
 -10    3    6       789.05        25.81       740.99 o
  -9    3    6       420.25        53.29       456.33 o
  -8    3    6       -21.25       616.03        23.84 o
  -7    3    6      8179.39         6.45      7940.49 o
  -6    3    6      8003.09         5.48      8995.88 o
  -5    3    6       839.26        16.65       901.72 o
  -4    3    6      3793.33         6.60      3139.26 o
  -3    3    6     37531.31         4.33     37575.30 o
  -2    3    6     32443.21         3.72     32330.09 o
  -1    3    6      1200.62        11.70      1046.39 o
   0    3    6       673.40        20.34       572.42 o
   1    3    6     23623.69         3.65     24834.42 o
   2    3    6      9948.07         3.13     10215.56 o
   3    3    6      2486.02         4.62      2243.18 o
   4    3    6      1044.58        14.14      1118.67 o
   5    3    6      3315.46         5.95      3263.57 o
   6    3    6       166.41        90.63       221.78 o
   7    3    6       186.60        64.32        92.99 o
 -12    4    6       338.56       121.22        92.99 o
 -11    4    6      1238.34        38.69       614.04 o
 -10    4    6       197.40        79.21       236.56 o
  -9    4    6       317.55        47.47       102.65 o
  -8    4    6       567.39        28.20       578.27 o
  -7    4    6      3390.73         8.01      3418.79 o
  -6    4    6      5569.64         6.05      6629.08 o
  -5    4    6      2177.16         8.82      2553.89 o
  -4    4    6       442.68        23.14       526.64 o
  -3    4    6      1795.22         5.48      1632.52 o
  -2    4    6     14808.46         5.86     15624.33 o
  -1    4    6      1385.33        15.84      1544.95 o
   0    4    6     35963.33         5.86     37859.78 o
   1    4    6      4594.13         9.24      4556.71 o
   2    4    6     17617.25         4.97     17605.99 o
   3    4    6      1868.83         9.18      1856.74 o
   4    4    6       905.41        49.00       761.06 o
   5    4    6       459.24        31.92       695.20 o
   6    4    6       -37.82       732.78        13.41 o
   7    4    6       -25.20       921.73       115.39 o
 -11    5    6       234.70       111.09        51.87 o
 -10    5    6       231.65        79.74        95.36 o
  -9    5    6       126.79        93.51        46.73 o
  -8    5    6         8.01      1066.02        50.13 o
  -7    5    6     10223.23         8.41      9970.30 o
  -6    5    6      1596.80        14.21      1783.83 o
  -5    5    6        71.40       263.09       167.42 o
  -4    5    6       364.81        62.25       614.04 o
  -3    5    6         9.18      1645.92       118.03 o
  -2    5    6      6304.36         7.73      6295.47 o
  -1    5    6        26.32       499.97        30.17 o
   0    5    6       694.32        32.04       638.47 o
   1    5    6     10463.24         5.81     11278.20 o
   2    5    6      1863.65        10.37      1941.85 o
   3    5    6       310.46        34.81       362.62 o
   4    5    6        28.73       342.99         2.92 o
   5    5    6       231.04       176.62       177.03 o
   6    5    6       609.60        68.39       146.04 o
 -11    6    6       431.39        66.91         2.52 o
 -10    6    6       -24.01      2212.76        59.14 o
  -9    6    6       795.24        39.31       761.06 o
  -8    6    6       952.96        24.50      1227.34 o
  -7    6    6       838.10        25.50       894.40 o
  -6    6    6      1075.84        24.50      1487.91 o
  -5    6    6       472.19        57.46       255.71 o
  -4    6    6       616.53        46.10       999.54 o
  -3    6    6       910.83        33.87      1341.05 o
  -2    6    6         2.69      5442.01        53.64 o
  -1    6    6       -72.59       223.80        41.86 o
   0    6    6       579.36        38.07       822.88 o
   1    6    6      1094.29        24.40      1062.24 o
   2    6    6       256.32        50.98       420.55 o
   3    6    6       693.80        21.34       721.19 o
   4    6    6        87.80       130.42       128.87 o
   5    6    6      -107.95       362.52       200.50 o
 -10    7    6       288.66       147.87       107.66 o
  -9    7    6       185.23       128.82       296.24 o
  -8    7    6       433.06        41.09       386.24 o
  -7    7    6       -46.92       300.33        32.92 o
  -6    7    6       565.96        30.58       916.44 o
  -5    7    6       186.87       150.80        32.92 o
  -4    7    6       259.53       113.00       348.81 o
  -3    7    6       298.25        97.81       105.14 o
  -2    7    6      1370.48        28.30      1603.06 o
  -1    7    6       356.45        84.64       472.11 o
   0    7    6       -35.88       571.69        25.05 o
   1    7    6        17.64      1203.40        38.76 o
   2    7    6       152.28       100.20       353.38 o
   3    7    6       130.19       109.41        53.64 o
   4    7    6       643.64        89.30       251.82 o
  -8    8    6       229.22        86.68       308.98 o
  -7    8    6       117.07       125.66         5.38 o
  -6    8    6        46.24      1032.98       100.19 o
  -5    8    6        82.99       138.53       131.66 o
  -4    8    6       533.15        66.91       482.78 o
  -3    8    6      1236.93        35.16       747.65 o
  -2    8    6       883.87        45.02       879.86 o
  -1    8    6        -3.57      5632.50       152.00 o
   0    8    6        62.25       398.00       120.69 o
   1    8    6       -43.96       400.80       140.20 o
   2    8    6       108.58       228.61        83.82 o
   3    8    6       183.60       147.87        31.53 o
  -7    9    6        17.56       825.99        81.60 o
  -6    9    6       374.42       104.65       100.19 o
  -5    9    6       669.26        73.10       115.39 o
  -4    9    6       408.85       104.45         9.31 o
  -3    9    6       341.51       113.42         9.31 o
  -2    9    6       235.01       153.76        53.64 o
  -1    9    6       264.71       150.55        32.92 o
   0    9    6      -105.88       258.24        22.66 o
   1    9    6       111.51       207.65       190.26 o
 -13    0    7        -3.88     11811.34       504.47 o
 -12    0    7      1061.46        54.76      1441.19 o
 -11    0    7      1490.73        17.39      1135.06 o
 -10    0    7       345.96        67.24       482.78 o
  -9    0    7       -40.32       421.89        21.52 o
  -8    0    7        52.42       265.04        40.29 o
  -7    0    7       373.65        46.92       549.29 o
  -6    0    7       -43.03       190.44       177.03 o
  -5    0    7        84.46       169.26         6.57 o
  -4    0    7      6388.80         6.45      6809.18 o
  -3    0    7     14908.41         3.46     14722.25 o
  -2    0    7      3161.81        10.82      2628.45 o
  -1    0    7       154.75        91.20        23.84 o
   0    0    7      2881.54        10.56      2591.04 o
   1    0    7       -14.36       862.01         0.95 o
   2    0    7      2000.77         8.76      2185.74 o
   3    0    7      2441.35        10.89      2578.62 o
   4    0    7      3961.44         7.62      4060.15 o
   5    0    7        54.76       274.23        16.23 o
   6    0    7        48.16       260.18       214.57 o
   7    0    7       -58.22       303.80        17.23 o
 -13    1    7       251.54        89.11        97.76 o
 -12    1    7       374.04        56.70       543.59 o
 -11    1    7       722.53        34.22      1086.25 o
 -10    1    7      3027.20        13.18      3057.72 o
  -9    1    7        82.99       180.10       140.20 o
  -8    1    7       588.55        35.76       532.26 o
  -7    1    7      6920.58         6.92      6530.06 o
  -6    1    7      3197.90         8.82      3333.68 o
  -5    1    7      5086.54         7.24      5328.49 o
  -4    1    7      5150.93         7.34      5292.90 o
  -3    1    7      6331.38         6.50      6008.26 o
  -2    1    7      3250.14         8.76      3291.53 o
  -1    1    7      2185.56        10.50      1846.23 o
   0    1    7       352.69        40.58       244.13 o
   1    1    7      1676.08        11.49      1682.21 o
   2    1    7      1389.80        14.98      1314.36 o
   3    1    7       425.60        32.26       620.10 o
   4    1    7      3740.55        10.50      3784.97 o
   5    1    7       601.23        34.22       644.66 o
   6    1    7        43.56       257.60        18.25 o
   7    1    7       132.25       180.90        95.36 o
 -12    2    7       172.13        93.12       146.04 o
 -11    2    7       854.98        26.73       968.91 o
 -10    2    7        17.72       910.83        19.31 o
  -9    2    7       925.38        27.56      1201.82 o
  -8    2    7      3316.61         9.86      3139.26 o
  -7    2    7      1232.01        20.25      1015.04 o
  -6    2    7      2481.04         8.35      2419.98 o
  -5    2    7      3913.75         7.18      3651.00 o
  -4    2    7       305.90        41.22       405.67 o
  -3    2    7     19373.86         5.06     18824.96 o
  -2    2    7      3671.15         8.64      3235.74 o
  -1    2    7       382.20        42.38       232.82 o
   0    2    7      1861.92        12.04      1368.00 o
   1    2    7     15158.53         4.20     14751.89 o
   2    2    7      4752.72         5.48      4995.27 o
   3    2    7       857.90        18.40      1386.12 o
   4    2    7      1557.88        15.37      1662.24 o
   5    2    7       201.64        82.08       287.89 o
   6    2    7        78.50       319.34         9.31 o
 -12    3    7        32.04       629.51        97.76 o
 -11    3    7       839.84        23.81       761.06 o
 -10    3    7       795.80        29.16       451.13 o
  -9    3    7       293.44        88.17       353.38 o
  -8    3    7       298.60        62.73       292.05 o
  -7    3    7      5882.89         7.51      5562.68 o
  -6    3    7       307.65        58.68       267.55 o
  -5    3    7      7106.49         5.29      6829.34 o
  -4    3    7     10120.36         4.97     10215.56 o
  -3    3    7      1982.92         8.47      1974.26 o
  -2    3    7      7250.52         3.96      7197.32 o
  -1    3    7     12219.09         4.58     12123.12 o
   0    3    7     16312.40         5.02     16553.23 o
   1    3    7     10255.61         2.72     10689.77 o
   2    3    7      1546.85         6.60      1314.36 o
   3    3    7      2730.06         5.34      2220.12 o
   4    3    7      2165.04        11.22      1931.11 o
   5    3    7        92.93       112.36       362.62 o
   6    3    7       -20.88       689.06        10.86 o
 -12    4    7       410.47       123.21        27.55 o
 -11    4    7       539.17        35.76       526.64 o
 -10    4    7       136.89       117.94        45.07 o
  -9    4    7       101.20       169.52        41.86 o
  -8    4    7      2559.35        16.81      2384.08 o
  -7    4    7       451.14        43.30       415.56 o
  -6    4    7      2139.99        10.89      2243.18 o
  -5    4    7       338.93        36.48       526.64 o
  -4    4    7     14998.90         4.45     16334.09 o
  -3    4    7      1383.84        15.84      1118.67 o
  -2    4    7      1059.50        26.21      1015.04 o
  -1    4    7     14585.39         5.95     14164.81 o
   0    4    7     17053.75        13.25     17866.10 o
   1    4    7      1303.21        14.75      1305.52 o
   2    4    7      2814.30         9.06      2456.14 o
   3    4    7       513.48        32.15       578.27 o
   4    4    7       333.79        31.70       267.55 o
   5    4    7       838.10        49.28       999.54 o
   6    4    7       404.41       122.99        45.07 o
 -11    5    7      1079.12        51.55       451.13 o
 -10    5    7       987.84        32.38       953.77 o
  -9    5    7       203.92       104.24       177.03 o
  -8    5    7       225.60       130.19        95.36 o
  -7    5    7       423.95        36.00      1135.06 o
  -6    5    7       114.06       146.89        14.32 o
  -5    5    7       125.66       181.98       161.16 o
  -4    5    7        90.63       240.25       472.11 o
  -3    5    7       444.37        57.91       657.11 o
  -2    5    7      2714.41        13.91      2407.98 o
  -1    5    7       152.77       117.72       158.08 o
   0    5    7       357.59        61.00       386.24 o
   1    5    7       516.65        31.70       521.06 o
   2    5    7       767.84        33.18       682.38 o
   3    5    7       270.27        51.55       120.69 o
   4    5    7       646.68        39.94       504.47 o
   5    5    7       254.72       155.75       126.12 o
 -10    6    7       196.00       139.48        48.41 o
  -9    6    7      1437.93        35.05      1287.94 o
  -8    6    7       186.05       138.77       158.08 o
  -7    6    7       267.98       105.88       300.45 o
  -6    6    7       231.65       131.56       236.56 o
  -5    6    7       178.49       158.76        88.35 o
  -4    6    7       139.71       188.79        90.65 o
  -3    6    7       879.72        38.56      1287.94 o
  -2    6    7        83.91       256.96       115.39 o
  -1    6    7       359.10        74.48       287.89 o
   0    6    7        94.28       336.72       158.08 o
   1    6    7      1225.00        20.61      1497.34 o
   2    6    7       334.89        57.91       173.80 o
   3    6    7       103.02       131.10       221.78 o
   4    6    7       733.87        76.56       330.81 o
  -9    7    7       102.21       582.26        14.32 o
  -8    7    7      -111.51       548.03       110.20 o
  -7    7    7         9.61      2595.90        61.03 o
  -6    7    7       -60.22       484.00        22.66 o
  -5    7    7       364.05       100.00       240.33 o
  -4    7    7       186.05       167.96       102.65 o
  -3    7    7       246.80       125.44       267.55 o
  -2    7    7       230.13        92.93       386.24 o
  -1    7    7       147.14       165.64       128.87 o
   0    7    7        60.53       320.77        38.76 o
   1    7    7       446.05        58.06       177.03 o
   2    7    7       -62.88       285.61       128.87 o
   3    7    7       216.09        89.68       115.39 o
  -8    8    7       121.44       317.91        40.29 o
  -7    8    7       -33.64       915.67       244.13 o
  -6    8    7       161.80       193.49        75.11 o
  -5    8    7        77.09       406.83       107.66 o
  -4    8    7      1069.94        45.29       714.64 o
  -3    8    7       138.06       265.04       110.20 o
  -2    8    7       245.86       154.01       177.03 o
  -1    8    7       124.10       260.18        90.65 o
   0    8    7       244.30       137.36       251.82 o
   1    8    7        -8.29      1993.62        59.14 o
   2    8    7        16.89       852.64         5.38 o
  -6    9    7       405.62       153.51        81.60 o
  -5    9    7        70.22       599.76       112.78 o
  -4    9    7        -9.30      3300.50        86.07 o
  -3    9    7       304.50       142.56       183.59 o
  -2    9    7       123.65       284.26         6.57 o
  -1    9    7      -169.00       193.49        17.23 o
   0    9    7       306.25       106.71        66.89 o
 -13    0    8       420.25        58.98       509.97 o
 -12    0    8       867.89        33.41      1261.79 o
 -11    0    8       170.04       148.60       308.98 o
 -10    0    8       106.92       213.45       102.65 o
  -9    0    8       109.41       166.15        73.01 o
  -8    0    8       -23.14       640.60        83.82 o
  -7    0    8       -16.65       587.58         0.95 o
  -6    0    8        50.84       335.26       120.69 o
  -5    0    8      5501.19         8.82      5654.09 o
  -4    0    8      4251.04         9.67      3447.40 o
  -3    0    8      2090.32        14.52      2278.01 o
  -2    0    8       333.43        58.22       330.81 o
  -1    0    8       -27.04       513.48       218.16 o
   0    0    8       -14.59       832.90         5.38 o
   1    0    8      1878.36        14.36      1652.30 o
   2    0    8      3862.62         7.08      3651.00 o
   3    0    8       279.89        50.84       170.60 o
   4    0    8        44.62       275.89       190.26 o
   5    0    8       106.09       238.39       143.10 o
   6    0    8       -10.56      1371.22        41.86 o
 -12    1    8        12.25      1330.06        55.44 o
 -11    1    8        -2.28      6573.97       170.60 o
 -10    1    8       773.40        37.58      1022.83 o
  -9    1    8       746.93        33.87       747.65 o
  -8    1    8       312.58        55.50       461.56 o
  -7    1    8      1090.32        22.75      1506.80 o
  -6    1    8       527.62        39.31       493.56 o
  -5    1    8      2912.76        12.74      2578.62 o
  -4    1    8      4626.72         9.67      5047.16 o
  -3    1    8       946.18        27.04       682.38 o
  -2    1    8       124.99       100.40        30.17 o
  -1    1    8       841.00        26.52       984.16 o
   0    1    8       406.02        44.89       367.28 o
   1    1    8       293.78        59.29       391.05 o
   2    1    8       496.40        27.56       788.24 o
   3    1    8      2662.56         8.76      2553.89 o
   4    1    8        97.22       169.00       110.20 o
   5    1    8        28.30       489.29       128.87 o
   6    1    8       122.32       144.72       131.66 o
 -12    2    8       300.68        82.63       115.39 o
 -11    2    8       405.22        55.95       477.43 o
 -10    2    8        98.80       179.83       155.03 o
  -9    2    8      1632.16        21.72      1642.40 o
  -8    2    8      1247.50        19.71      1110.52 o
  -7    2    8      4302.05        10.11      4739.80 o
  -6    2    8      5383.16         8.82      4672.80 o
  -5    2    8      2476.06        13.18      2780.79 o
  -4    2    8      6972.25         4.28      7745.90 o
  -3    2    8       106.71       180.36       128.87 o
  -2    2    8      1389.05        20.43      1323.23 o
  -1    2    8      4821.91         8.76      4540.25 o
   0    2    8      5608.51         7.73      5746.25 o
   1    2    8       110.88        87.61       244.13 o
   2    2    8       202.49        63.04       267.55 o
   3    2    8       320.05        49.28       415.56 o
   4    2    8       182.25        83.17       186.91 o
   5    2    8       136.42       131.10       207.47 o
 -12    3    8       377.14        68.72       371.98 o
 -11    3    8       699.07        36.97       515.50 o
 -10    3    8       271.92        98.01       317.62 o
  -9    3    8        23.04       709.16        77.24 o
  -8    3    8      3803.19        13.03      3936.66 o
  -7    3    8      5176.80         9.73      5839.16 o
  -6    3    8      2777.29        10.69      2990.59 o
  -5    3    8      1641.06        16.65      1497.34 o
  -4    3    8      6943.89         6.30      7135.32 o
  -3    3    8      2067.52         9.30      2174.34 o
  -2    3    8     17200.32         3.61     16334.09 o
  -1    3    8      9850.56         5.90     10190.90 o
   0    3    8       187.42        88.74       112.78 o
   1    3    8      2862.25        11.42      2324.85 o
   2    3    8      1988.27         7.40      2197.17 o
   3    3    8       154.26        70.73        81.60 o
   4    3    8       150.06        74.48       247.96 o
   5    3    8       561.22        58.98       149.01 o
 -12    4    8       365.57        77.62       232.82 o
 -11    4    8       408.44        59.60       386.24 o
 -10    4    8       229.83       126.34       100.19 o
  -9    4    8       157.50       116.21        81.60 o
  -8    4    8      3245.58        12.82      3390.30 o
  -7    4    8       960.38        29.38      1151.57 o
  -6    4    8       193.49        97.61       451.13 o
  -5    4    8       548.96        34.22       451.13 o
  -4    4    8      9085.90         5.06      9970.30 o
  -3    4    8     31998.05         6.66     31371.57 o
  -2    4    8       226.20        84.09       509.97 o
  -1    4    8      2220.29        18.58      1920.39 o
   0    4    8      3632.47        11.83      3235.74 o
   1    4    8      1914.94        15.52      1682.21 o
   2    4    8       305.90        68.89       236.56 o
   3    4    8       312.23        45.83       353.38 o
   4    4    8       160.53       117.72        62.95 o
   5    4    8        70.73       521.67       164.28 o
 -11    5    8       456.25        75.52        30.17 o
 -10    5    8      1672.81        25.00       999.54 o
  -9    5    8        37.70       316.84         4.83 o
  -8    5    8        80.10       164.61        38.76 o
  -7    5    8       449.02        30.14       836.95 o
  -6    5    8       175.30        80.46       110.20 o
  -5    5    8       691.16        34.22      1227.34 o
  -4    5    8      2781.51        19.98      2578.62 o
  -3    5    8       645.67        51.12       754.34 o
  -2    5    8      1025.92        32.83      1386.12 o
  -1    5    8      3998.03        13.40      3769.97 o
   0    5    8       340.40        72.08       602.00 o
   1    5    8       418.20        50.98       335.26 o
   2    5    8       297.56        57.30       110.20 o
   3    5    8       309.76        68.56       126.12 o
   4    5    8       876.16        63.20       400.76 o
 -10    6    8       121.88       203.35         8.58 o
  -9    6    8        -0.02    975097.00       180.30 o
  -8    6    8       217.27       152.52       275.60 o
  -7    6    8        13.76      1892.25        86.07 o
  -6    6    8       618.02        68.23       509.97 o
  -5    6    8       408.85        91.97       391.05 o
  -4    6    8       447.75        78.85       451.13 o
  -3    6    8       603.19        59.14       931.28 o
  -2    6    8       618.52        51.55       435.71 o
  -1    6    8       605.16        44.89       644.66 o
   0    6    8       211.12       110.88        83.82 o
   1    6    8        31.58       577.44        95.36 o
   2    6    8       773.95        26.63       578.27 o
   3    6    8       219.93       135.26        90.65 o
  -9    7    8       201.92       335.99       123.39 o
  -8    7    8        95.65       596.82        66.89 o
  -7    7    8       275.23       201.64        90.65 o
  -6    7    8         7.51      3811.83        57.28 o
  -5    7    8       175.56       219.34       240.33 o
  -4    7    8       505.35        81.36       410.60 o
  -3    7    8       155.50       201.07        20.40 o
  -2    7    8       143.04       211.70       105.14 o
  -1    7    8       -59.14       410.47        18.25 o
   0    7    8       276.56       117.29       197.06 o
   1    7    8       311.17        94.28       275.60 o
   2    7    8       384.55        64.80       183.59 o
  -7    8    8       364.81       109.62       110.20 o
  -6    8    8       392.83       110.25        75.11 o
  -5    8    8      -124.10       295.15        31.53 o
  -4    8    8       577.44        81.36        95.36 o
  -3    8    8       184.42       228.31        66.89 o
  -2    8    8       221.41       155.50        48.41 o
  -1    8    8       -24.60      1025.28        68.90 o
   0    8    8       412.50        77.79        95.36 o
 -12    0    9        24.21       961.00         8.58 o
 -11    0    9        58.06       380.64        23.84 o
 -10    0    9       341.51        77.79       232.82 o
  -9    0    9        59.44       350.81       149.01 o
  -8    0    9        -4.16      3903.75        15.26 o
  -7    0    9        42.51       266.34        43.45 o
  -6    0    9      1035.55        31.47       795.11 o
  -5    0    9       127.01       182.25       115.39 o
  -4    0    9      5912.07        10.05      6027.20 o
  -3    0    9       101.81       207.07        97.76 o
  -2    0    9      3607.20        12.18      3754.99 o
  -1    0    9        -6.40      2390.23       107.66 o
   0    0    9      4240.61         9.92      4706.24 o
   1    0    9       198.53       119.03       126.12 o
   2    0    9       -59.44       184.14         0.73 o
   3    0    9       228.01        87.98        59.14 o
   4    0    9      1943.05        27.56      1497.34 o
 -12    1    9       304.15       103.43       137.32 o
 -11    1    9       357.59        87.42       240.33 o
 -10    1    9       217.56       117.07       537.91 o
  -9    1    9      1570.54        22.94      1368.00 o
  -8    1    9        82.63       232.26        75.11 o
  -7    1    9      -100.40       205.35        11.68 o
  -6    1    9       214.92        61.62       263.58 o
  -5    1    9      2706.08        16.24      2432.00 o
  -4    1    9       111.51       205.35       131.66 o
  -3    1    9       305.20        80.10       425.57 o
  -2    1    9      1914.06        18.49      1652.30 o
  -1    1    9      1043.94        30.47      1086.25 o
   0    1    9      2665.66        13.54      2407.98 o
   1    1    9      3233.06        10.18      3125.59 o
   2    1    9       559.32        33.41       537.91 o
   3    1    9       360.24        38.07       578.27 o
   4    1    9       394.82        58.52       566.59 o
 -12    2    9         4.16      5046.68        64.91 o
 -11    2    9       246.18       123.88       105.14 o
 -10    2    9       410.06        72.93       555.03 o
  -9    2    9      3289.02        13.25      3519.44 o
  -8    2    9      8101.80         8.64      7617.52 o
  -7    2    9      1649.17        20.07      1525.81 o
  -6    2    9      3071.38        11.90      3030.78 o
  -5    2    9       400.80        46.65       313.28 o
  -4    2    9       862.60        38.07       887.12 o
  -3    2    9      2088.49        19.10      1652.30 o
  -2    2    9       576.00        48.02       602.00 o
  -1    2    9      2259.10        16.73      2396.02 o
   0    2    9       730.08        20.98      1126.85 o
   1    2    9      1922.82        11.22      2324.85 o
   2    2    9       189.89        59.60       313.28 o
   3    2    9       210.25        77.09        75.11 o
   4    2    9       249.32        85.56       300.45 o
 -12    3    9       182.25       137.59       120.69 o
 -11    3    9       272.58        99.20       221.78 o
 -10    3    9        50.27       483.12        75.11 o
  -9    3    9       550.84        54.91       887.12 o
  -8    3    9      2679.10        16.97      2793.68 o
  -7    3    9      3307.40        10.05      3166.67 o
  -6    3    9      1336.63        24.21      1573.87 o
  -5    3    9      1736.39        17.64      1804.51 o
  -4    3    9      5613.01         7.24      5064.52 o
  -3    3    9      1861.06        10.89      1763.27 o
  -2    3    9       643.64        11.29       754.34 o
  -1    3    9      2370.72         6.40      2553.89 o
   0    3    9      4069.16        10.37      4264.90 o
   1    3    9       327.25        24.11       499.00 o
   2    3    9       273.57        76.56       221.78 o
   3    3    9       535.46        37.45       931.28 o
   4    3    9       106.09       113.00       173.80 o
 -11    4    9        19.62      1405.50        55.44 o
 -10    4    9        14.82      1177.18        22.66 o
  -9    4    9        38.32       534.53        86.07 o
  -8    4    9       817.39        39.82       721.19 o
  -7    4    9       317.55        79.92       549.29 o
  -6    4    9      1017.61        20.79       946.24 o
  -5    4    9      4151.22         9.00      4377.24 o
  -4    4    9      1308.27        11.97       946.24 o
  -3    4    9      5324.62         9.92      5783.32 o
  -2    4    9       506.70        46.51       676.02 o
  -1    4    9      1840.41        45.97      2073.09 o
   0    4    9       270.27        95.65       445.96 o
   1    4    9       203.92       161.54        12.53 o
   2    4    9       208.22       114.28       100.19 o
   3    4    9       695.38        34.81       620.10 o
 -10    5    9       252.49        70.73       158.08 o
  -9    5    9       -86.49       175.30        95.36 o
  -8    5    9        99.40       168.74        50.13 o
  -7    5    9       758.45        31.14       961.32 o
  -6    5    9       589.03        34.11      1143.30 o
  -5    5    9       481.80       141.13      2050.92 o
  -4    5    9      4143.50        16.32      4106.96 o
  -3    5    9       338.93        97.22       400.76 o
  -2    5    9       696.96        51.41       708.13 o
  -1    5    9       740.38        49.28       608.00 o
   0    5    9       209.38        98.80        27.55 o
   1    5    9       115.13       145.93        40.29 o
   2    5    9       -98.41       260.18        55.44 o
   3    5    9       630.51        56.25       999.54 o
  -9    6    9       172.66       220.23       251.82 o
  -8    6    9       209.96       189.61       255.71 o
  -7    6    9       711.82        66.91       405.67 o
  -6    6    9       479.17        92.16       152.00 o
  -5    6    9       -15.68      1915.81       197.06 o
  -4    6    9      -111.51       296.18        31.53 o
  -3    6    9       249.64       138.30        88.35 o
  -2    6    9       830.02       100.00       170.60 o
  -1    6    9        70.90       313.29         7.21 o
   0    6    9       587.09        46.92       872.63 o
   1    6    9       690.64        49.00       296.24 o
   2    6    9       400.00        69.06       590.08 o
  -8    7    9       341.88       144.24       283.77 o
  -7    7    9      -132.02       328.70         7.88 o
  -6    7    9       369.02       129.28        17.23 o
  -5    7    9       332.33       136.42        62.95 o
  -4    7    9        74.82       498.63         7.21 o
  -3    7    9       -87.61       361.00        46.73 o
  -2    7    9       131.10       231.04       229.11 o
  -1    7    9      1725.57        65.12      1261.79 o
   0    7    9       369.79        93.51        70.94 o
  -5    8    9       -86.49       498.18        19.31 o
  -4    8    9       343.73       134.56        34.33 o
  -3    8    9       373.65       137.59        38.76 o
  -2    8    9       110.04       372.10        77.24 o
 -12    0   10      1332.25       116.86      1078.22 o
 -11    0   10       540.10        81.18       321.99 o
 -10    0   10       -44.76       659.46        21.52 o
  -9    0   10       298.25        97.81       317.62 o
  -8    0   10       390.46        76.39       440.82 o
  -7    0   10       149.08        95.45        34.33 o
  -6    0   10       -60.22       434.31         8.58 o
  -5    0   10      3700.29        61.62      3476.13 o
  -4    0   10       904.81        41.09       984.16 o
  -3    0   10       478.73        66.59       555.03 o
  -2    0   10      2955.01        48.86      3235.74 o
  -1    0   10      3204.69        39.56      2231.64 o
   0    0   10       177.42       133.63       391.05 o
   1    0   10       -90.82       218.15         3.81 o
   2    0   10      2055.72        13.69      1692.24 o
   3    0   10        22.94       977.19         3.35 o
 -12    1   10       523.49        84.82       330.81 o
 -11    1   10       380.25        92.16       445.96 o
 -10    1   10       630.01        57.15      1030.65 o
  -9    1   10      1931.60        25.40      2039.88 o
  -8    1   10      1899.22        22.37      1753.03 o
  -7    1   10       427.66        66.91       275.60 o
  -6    1   10       129.28       108.37       123.39 o
  -5    1   10       203.06       147.87       255.71 o
  -4    1   10       485.32        69.22       488.16 o
  -3    1   10       971.57        38.94       946.24 o
  -2    1   10      1422.04        32.60      1422.72 o
  -1    1   10      4075.55        13.47      4044.61 o
   0    1   10      2122.44        19.27      2050.92 o
   1    1   10        46.79       240.87        77.24 o
   2    1   10        31.14       525.33       180.30 o
   3    1   10        39.56       398.80         5.96 o
 -11    2   10       253.76       137.59       236.56 o
 -10    2   10       622.00        58.68       788.24 o
  -9    2   10      1126.27        30.03      1564.20 o
  -8    2   10      5212.84        13.47      5169.30 o
  -7    2   10      2889.06        17.31      2517.01 o
  -6    2   10       271.59       103.23       371.98 o
  -5    2   10       242.74        77.44        17.23 o
  -4    2   10       185.50       163.07       112.78 o
  -3    2   10       139.71       194.88       247.96 o
  -2    2   10       610.58        62.57       851.13 o
  -1    2   10      1785.91        23.91      1662.24 o
   0    2   10      1407.00        14.75      1368.00 o
   1    2   10       422.71        41.60       410.60 o
   2    2   10       162.31       124.77       229.11 o
   3    2   10      -146.17        91.39        35.78 o
 -11    3   10       389.27        85.75        95.36 o
 -10    3   10       410.87        84.09       186.91 o
  -9    3   10       846.81        40.45       747.65 o
  -8    3   10       180.36       133.40        22.66 o
  -7    3   10       680.69        50.13       916.44 o
  -6    3   10       344.10        58.52       186.91 o
  -5    3   10      1746.40        18.66      1794.16 o
  -4    3   10       665.64        32.04       829.90 o
  -3    3   10       355.70        39.31       466.82 o
  -2    3   10       764.52        49.42       938.75 o
  -1    3   10      2735.29        16.56      2073.09 o
   0    3   10       557.43        49.42       509.97 o
   1    3   10       196.84       110.88        19.31 o
   2    3   10       121.44       189.61        81.60 o
 -11    4   10       639.08        49.14       267.55 o
 -10    4   10       135.72       187.14        34.33 o
  -9    4   10       228.31       154.26       221.78 o
  -8    4   10       333.06        81.72       221.78 o
  -7    4   10       378.69        59.60       466.82 o
  -6    4   10       294.47        79.92       578.27 o
  -5    4   10       275.89        61.00       362.62 o
  -4    4   10        24.70       341.88         4.83 o
  -3    4   10       429.32        64.80       400.76 o
  -2    4   10        93.90       340.77        28.85 o
  -1    4   10       263.74       173.19        45.07 o
   0    4   10       340.03        77.62       112.78 o
   1    4   10        34.93       494.62       126.12 o
   2    4   10        23.52       775.07        20.40 o
 -10    5   10       522.58        38.19       197.06 o
  -9    5   10       156.25       139.00       131.66 o
  -8    5   10       209.96       104.86       207.47 o
  -7    5   10       623.00        34.11       802.01 o
  -6    5   10       458.39        37.33       844.03 o
  -5    5   10       800.32        75.52      1888.43 o
  -4    5   10       970.95        53.00      1007.28 o
  -3    5   10       520.75        79.74        64.91 o
  -2    5   10       253.76       125.22        64.91 o
  -1    5   10       506.70        61.94       164.28 o
   0    5   10       527.62        78.50       152.00 o
   1    5   10       768.95        44.36       477.43 o
  -8    6   10       326.16       157.00       126.12 o
  -7    6   10       182.25       245.86       143.10 o
  -6    6   10       425.60       126.56       515.50 o
  -5    6   10       594.38        88.36       317.62 o
  -4    6   10      1002.36       157.25       335.26 o
  -3    6   10        70.22       476.55       161.16 o
  -2    6   10       509.40        78.15       292.05 o
  -1    6   10       209.67       171.09       131.66 o
   0    6   10       216.38       155.50       296.24 o
  -6    7   10        10.63      3649.37         0.95 o
  -5    7   10       301.72       165.38       255.71 o
  -4    7   10        40.96       860.25        21.52 o
  -3    7   10       447.75        98.41       218.16 o
  -2    7   10       135.96       309.06        90.65 o
 -11    0   11      1553.94        33.18       781.40 o
 -10    0   11       213.74       160.02         2.15 o
  -9    0   11      1330.06        33.64      1193.37 o
  -8    0   11       110.46       257.60        95.36 o
  -7    0   11       111.72       299.98         2.92 o
  -6    0   11       626.00        80.28       326.38 o
  -5    0   11      1089.66        43.96      1062.24 o
  -4    0   11      -113.00      1094.95       560.80 o
  -3    0   11      1506.99        33.87      1702.30 o
  -2    0   11      1133.67       143.76      1022.83 o
  -1    0   11       411.68        79.92        18.25 o
   0    0   11       501.76        64.80         1.21 o
   1    0   11       121.88       153.02        27.55 o
   2    0   11       399.60        57.15       275.60 o
 -11    1   11       524.87        81.90       271.56 o
 -10    1   11      1081.09        48.72      1431.94 o
  -9    1   11      1427.33        27.77      1431.94 o
  -8    1   11       896.40        44.62       788.24 o
  -7    1   11       282.91       108.78       335.26 o
  -6    1   11      1035.55        47.75       844.03 o
  -5    1   11      1923.70        29.48      1963.43 o
  -4    1   11       708.09        62.41      1151.57 o
  -3    1   11       898.20        49.00       858.27 o
  -2    1   11       681.73        67.08       596.02 o
  -1    1   11       647.70        58.06       425.57 o
   0    1   11       482.68        68.06       271.56 o
   1    1   11       108.16       173.71       123.39 o
   2    1   11      -164.10       120.12       190.26 o
 -11    2   11       423.54       102.82       164.28 o
 -10    2   11       235.32       169.52       134.48 o
  -9    2   11       486.64        64.16       781.40 o
  -8    2   11       357.59        90.06       386.24 o
  -7    2   11        54.02       522.12        26.28 o
  -6    2   11       269.94       115.13       259.63 o
  -5    2   11       565.49        44.62       477.43 o
  -4    2   11       587.09        71.23       134.48 o
  -3    2   11       237.47       147.87        22.66 o
  -2    2   11       642.12        63.20       602.00 o
  -1    2   11      1181.30        50.27       836.95 o
   0    2   11       208.22       128.37       137.32 o
   1    2   11      -182.25       188.24       158.08 o
 -10    3   11        77.09       350.06       313.28 o
  -9    3   11       121.44       279.22        34.33 o
  -8    3   11       -61.62       382.20         4.83 o
  -7    3   11       895.80        44.62       566.59 o
  -6    3   11       203.92       133.40       183.59 o
  -5    3   11       117.51       129.05       107.66 o
  -4    3   11       722.00        32.15       879.86 o
  -3    3   11       179.83       167.44       221.78 o
  -2    3   11       457.96        64.16       371.98 o
  -1    3   11       541.96        69.56       430.63 o
   0    3   11       838.68        42.51       608.00 o
   1    3   11       284.93        94.48        17.23 o
 -10    4   11        38.69       622.00         7.88 o
  -9    4   11       350.44       110.04       321.99 o
  -8    4   11       508.50        57.76       466.82 o
  -7    4   11       284.93        94.48       146.04 o
  -6    4   11        43.69       432.22       255.71 o
  -5    4   11      1830.98        35.76      1413.52 o
  -4    4   11        85.93       356.83       330.81 o
  -3    4   11       374.42        84.27       650.87 o
  -2    4   11       469.16       113.64       110.20 o
  -1    4   11       415.34        84.27        22.66 o
   0    4   11       356.08       102.41        88.35 o
  -8    5   11       160.78       142.32       357.99 o
  -7    5   11       165.89       188.24       240.33 o
  -6    5   11       337.09       111.94       451.13 o
  -5    5   11       116.64       272.91        51.87 o
  -4    5   11       576.00        92.54       669.69 o
  -3    5   11       494.17        96.83        95.36 o
  -2    5   11       637.06        67.08        61.03 o
  -1    5   11       228.61       137.83        79.40 o
  -6    6   11       597.80       105.88        61.03 o
  -5    6   11       426.84       133.63       669.69 o
  -4    6   11       312.23       157.00        64.91 o
  -3    6   11        68.23       560.74        50.13 o
 -10    0   12       766.74        66.26       425.57 o
  -9    0   12       452.41        94.28       445.96 o
  -8    0   12       619.01        38.81       669.69 o
  -7    0   12        21.25      1655.68        14.32 o
  -6    0   12       342.62       136.42         3.35 o
  -5    0   12       326.89       136.66       232.82 o
  -4    0   12       159.01       250.27        17.23 o
  -3    0   12       109.83       325.08         4.83 o
  -2    0   12      -132.25       274.56        34.33 o
  -1    0   12      1214.52        41.09       822.88 o
   0    0   12       -40.45       716.63        30.17 o
 -10    1   12       532.69        87.61       321.99 o
  -9    1   12      1151.92        39.19       865.44 o
  -8    1   12       104.24       366.34       170.60 o
  -7    1   12       230.43       145.20       123.39 o
  -6    1   12       440.16       114.49       688.78 o
  -5    1   12       108.99       368.26       102.65 o
  -4    1   12       170.04       234.70        97.76 o
  -3    1   12       344.10       122.99        64.91 o
  -2    1   12      1085.04        48.44       829.90 o
  -1    1   12       312.58       130.64       509.97 o
   0    1   12       318.27        63.52       177.03 o
 -10    2   12       372.88       132.71       167.42 o
  -9    2   12       176.62       167.18       170.60 o
  -8    2   12       147.14       210.54        28.85 o
  -7    2   12       692.74        52.56       682.38 o
  -6    2   12       153.76       219.04       362.62 o
  -5    2   12       293.44        83.72       353.38 o
  -4    2   12       146.65       278.89        12.53 o
  -3    2   12       321.84       138.30       123.39 o
  -2    2   12       413.72       111.51       620.10 o
  -1    2   12       147.87       184.42       296.24 o
  -9    3   12       276.22       155.75       134.48 o
  -8    3   12       -63.52       416.16        86.07 o
  -7    3   12       -42.51       687.49        62.95 o
  -6    3   12      1016.33        40.45      1305.52 o
  -5    3   12        85.01       340.40        45.07 o
  -4    3   12       717.70        77.97       400.76 o
  -3    3   12       353.44       133.17       100.19 o
  -2    3   12       -34.93       704.37       251.82 o
  -1    3   12      -128.82       309.41       110.20 o
  -8    4   12       233.48       110.04        70.94 o
  -7    4   12       481.36       121.88       244.13 o
  -6    4   12        57.30       796.93        88.35 o
  -5    4   12      1113.56        45.83       676.02 o
  -4    4   12       125.44       267.32        51.87 o
  -3    4   12       -48.58       581.77        41.86 o
  -8    0   13      -174.77       123.88        70.94 o
  -7    0   13      -247.12       228.01        70.94 o
  -6    0   13       187.42       281.57       300.45 o
  -5    0   13        35.16      2793.12       105.14 o
  -4    0   13       -36.72      1152.60       161.16 o
  -3    0   13       952.34        86.12       931.28 o
  -8    1   13       378.69       144.00       344.26 o
  -7    1   13       178.49       201.07        14.32 o
  -6    1   13       131.33       140.42        22.66 o
  -5    1   13       143.28       346.70       149.01 o
  -4    1   13      -183.60       271.59        86.07 o
  -3    1   13       552.72        99.00       555.03 o
  -7    2   13       428.90       110.46       118.03 o
  -6    2   13       414.53       101.40       283.77 o
  -5    2   13        17.06      2458.18       247.96 o
  -4    2   13         2.82     13176.74        61.03 o
